# Supplementary material for: Reward type influences adults’ rejections of inequality in a task designed for children
Source: PLoS One. 2022 Aug 16;17(8):e0272710. doi: 10.1371/journal.pone.0272710 (PMC9380955; doi:10.1371/journal.pone.0272710)
Supplement: S1 Data — (CSV) [file pone.0272710.s002.csv]

actor.id	condition	resource	actor.age	actor.age.estimate	actor.gender	actor.econ	recipient.id	recipient.age.estimate	recipient.gender	experimenter	recipient.econ	1v1.warmup	practice.order	0v1.warmup	1v0.warmup	extra.warmup	behavior.extra.warmup	t1.dist	t1.dec	t2.dist	t2.dec	t3.dist	t3.dec	t4.dist	t4.dec	t5.dist	t5.dec	t6.dist	t6.dec	t7.dist	t7.dec	t8.dist	t8.dec	t9.dist	t9.dec	t10.dist	t10.dec	t11.dist	t11.dec	t12.dist	t12.dec_paper
AV1	DI	Skittles	27	N	F	Y	AV2	N	F	NB	N	1	1	1	0	N	.	e	1	e	1	e	1	u	1	e	1	u	1	e	1	e	1	u	1	u	1	u	1	u	1
AV5	DI	Skittles	40	N	F	Y	AV6	N	F	NB	N	1	1	1	0	N	.	e	1	e	1	u	1	e	1	e	1	u	1	u	1	u	1	e	1	e	1	u	1	u	1
AV7	DI	Skittles	32	N	M	Y	AV8	N	F	NB	N	1	0	0	1	N	.	e	0	e	1	u	1	u	1	e	1	u	1	e	1	e	1	e	1	u	1	u	1	u	1
AV9	DI	Skittles	18	N	M	N	AV10	N	F	NB	N	1	1	1	1	Y	0	u	1	e	1	e	1	e	1	u	1	e	1	e	1	u	1	u	1	u	1	u	1	e	1
AV11	AI	Skittles	21	N	M	Y	AV12	N	F	NB	Y	0	1	0	1	N	.	e	0	e	1	e	0	u	1	e	0	u	1	e	0	e	0	u	1	u	1	u	0	u	1
AV15	AI	Skittles	28	N	F	N	AV16	N	F	NB	N	1	1	0	0	N	.	e	1	e	1	u	0	e	1	e	1	u	0	u	0	u	0	e	1	e	1	u	0	u	0
AV17	AI	Skittles	27	N	M	N	AV18	N	F	NB	N	1	0	1	0	N	.	e	1	e	0	u	1	u	0	e	1	u	1	e	0	e	1	e	0	u	1	u	0	u	0
AV19	AI	Skittles	18	N	F	N	AV20	N	M	NB	Y	1	1	1	1	Y	0	u	1	e	1	e	1	e	1	u	1	e	1	e	1	u	1	u	1	e	1	.	.	.	.
AV21	DI	Tokens	35	N	F	Y	AV22	N	M	NB	N	1	0	1	1	Y	0	e	1	e	1	u	1	u	1	e	1	u	1	e	1	e	1	e	1	u	1	u	1	u	1
AV23	DI	Tokens	27	N	M	Y	Av24	N	F	NB	N	1	1	1	1	Y	0	u	1	e	1	e	0	e	1	u	0	e	0	e	1	u	0	u	1	u	1	u	0	e	1
AV25	DI	Tokens	18	N	M	N	AV26	N	F	NB	Y	1	0	1	1	Y	0	u	1	u	1	e	1	e	1	u	1	e	1	e	1	e	1	e	1	u	1	u	1	u	1
AV27	DI	Tokens	18	N	M	N	AV28	N	F	NB	N	1	1	1	1	Y	0	e	1	u	1	e	1	e	1	e	1	u	1	e	1	u	1	e	1	u	1	u	1	u	1
AV29	DI	Tokens	25	N	F	Y	AV30	N	F	NB	N	1	1	1	1	Y	0	e	1	e	1	u	1	e	1	u	1	u	1	e	1	u	1	e	1	u	1	u	1	e	1
AV35	AI	Tokens	40	N	F	N	AV36	N	F	NB	N	1	1	0	0	N	.	e	1	e	1	e	1	u	1	e	1	u	1	e	1	e	1	u	0	u	0	u	1	u	1
AV39	AI	Tokens	30	N	F	N	AV40	N	F	NB	Y	1	1	0	0	N	.	e	1	e	1	u	0	e	1	e	1	u	0	e	1	u	0	u	0	e	1	u	0	u	0
AV41	DI	Skittles	42	N	F	N	AV42	N	F	NB	N	0	0	0	1	N	.	u	1	u	1	e	1	e	1	u	1	e	0	e	0	e	1	e	1	u	1	u	1	u	0
AV43	DI	Skittles	38	N	F	N	AV44	N	F	NB	N	1	1	0	0	N	.	e	1	u	1	e	1	e	1	e	1	u	1	e	1	u	1	e	1	u	1	u	1	u	1
AV45	DI	Skittles	59	N	F	N	AV46	N	F	NB	Y	1	1	1	0	N	.	e	0	e	1	u	1	e	1	u	0	u	1	e	1	u	1	e	0	u	0	u	1	e	0
AV47	DI	Skittles	28	N	M	Y	AV48	N	F	NB	N	1	1	1	0	N	.	e	1	e	1	e	1	e	1	u	1	u	0	e	1	u	1	e	1	u	1	u	1	u	1
AV49	DI	Skittles	.	Y	F	N	AV50	N	F	NB	N	1	1	1	1	Y	0	e	1	u	1	u	1	u	1	e	1	u	1	e	1	u	0	e	1	e	1	u	1	e	1
AV51	AI	Skittles	21	N	F	N	Av52	N	M	NB	Y	1	0	1	1	Y	0	u	1	u	1	e	1	e	1	u	1	e	1	e	1	e	1	e	1	u	1	u	1	u	1
AV53	AI	Skittles	21	N	F	N	AV54	N	F	NB	Y	1	1	0	0	N	.	e	1	u	1	e	1	e	1	e	1	u	0	e	1	u	0	e	1	u	0	u	0	u	0
AV55	AI	Skittles	22	N	M	N	AV56	N	F	NB	N	1	1	0	0	N	.	e	1	e	1	u	0	e	1	u	1	u	0	e	1	u	1	e	1	u	0	u	1	e	1
AV57	AI	Skittles	22	N	F	Y	AV58	N	F	NB	N	1	1	1	1	Y	0	e	1	e	1	e	1	e	1	u	1	u	1	e	1	u	1	e	1	u	1	u	1	u	1
AV59	AI	Skittles	23	N	M	N	AV60	N	F	NB	Y	0	1	0	1	N	.	e	1	u	1	u	1	u	1	e	1	u	1	e	1	u	1	e	1	e	1	u	1	e	1
AV61	DI	Tokens	24	N	F	N	AV62	N	F	NB	N	0	1	1	1	N	.	u	1	u	0	e	1	e	1	u	0	e	1	u	1	u	0	u	0	e	1	e	1	e	1
AV63	DI	Tokens	34	N	F	Y	AV64	N	F	NB	Y	1	1	0	1	N	.	e	1	u	0	u	0	e	1	e	1	e	1	u	0	u	0	u	0	e	1	u	0	e	1
AV65	DI	Tokens	42	N	F	N	AV66	N	M	NB	N	1	0	1	1	Y	0	e	1	e	1	u	1	e	1	u	1	e	1	u	1	e	1	u	1	e	1	u	1	u	1
AV67	DI	Tokens	26	N	M	Y	AV68	N	M	NB	N	0	1	1	0	N	.	u	1	e	0	e	0	u	1	e	1	u	0	u	0	e	1	u	1	e	1	e	0	u	0
AV69	DI	Tokens	46	N	F	Y	AV70	N	F	NB	N	1	0	0	1	N	.	u	0	e	1	e	1	e	1	u	0	e	1	u	0	u	1	u	0	u	1	e	1	e	1
AV71	AI	Tokens	34	N	F	Y	AV72	N	M	NB	Y	1	0	1	1	Y	0	e	1	e	1	u	0	u	1	e	0	u	0	e	1	e	1	e	0	u	1	u	0	u	1
AV73	AI	Tokens	22	N	F	Y	AV74	N	F	NB	Y	1	1	1	0	N	.	u	1	e	1	e	1	e	1	u	1	e	1	e	1	u	1	u	1	u	1	u	1	e	0
AV75	AI	Tokens	37	N	F	N	AV76	N	F	NB	Y	1	0	1	1	Y	0	u	1	u	1	e	1	e	1	u	1	e	1	e	1	e	1	e	1	u	1	u	1	u	1
AV77	AI	Tokens	34	N	M	N	AV78	N	M	NB	Y	1	1	1	1	Y	0	e	1	u	1	e	1	e	1	e	1	u	1	e	1	u	1	e	1	u	1	u	1	u	1
AV79	AI	Tokens	46	N	F	Y	AV80	N	M	NB	Y	1	1	1	1	Y	0	e	1	e	1	u	1	e	1	u	1	u	1	e	1	u	1	e	1	u	1	u	1	e	1
AV81	AI	Tokens	27	N	F	Y	AV82	Y	F	NB	N	1	1	1	1	Y	0	e	1	e	1	e	1	e	1	u	1	u	1	e	1	u	1	e	1	u	1	u	1	u	1
AV85	AI	Tokens	21	N	F	N	AV86	N	M	NB	Y	1	1	0	1	N	.	e	1	u	1	u	0	u	1	e	0	u	1	e	1	u	0	e	1	e	1	u	1	e	1
AV87	AI	Tokens	25	N	F	N	AV88	N	F	NB	Y	1	1	0	1	N	.	u	1	u	1	e	1	e	1	u	1	e	1	u	1	u	1	u	1	e	1	e	1	e	1
AV89	DI	Skittles	21	N	F	Y	AV90	N	F	NB	N	1	1	1	0	N	.	u	1	u	1	e	1	e	1	u	1	e	1	u	1	u	1	u	1	e	1	e	1	e	1
AV91	DI	Skittles	19	N	F	N	AV92	N	F	NB	N	1	1	1	1	Y	0	e	1	u	0	u	1	e	1	e	1	e	1	u	1	u	1	u	1	e	1	u	1	e	1
AV93	DI	Skittles	52	N	F	N	AV94	N	F	NB	N	1	0	1	1	Y	0	e	0	e	1	u	1	e	1	e	1	u	1	u	1	e	1	u	1	e	1	u	1	u	1
AV95	DI	Skittles	20	N	F	Y	AV96	N	M	NB	Y	1	1	1	0	N	.	u	1	e	1	e	1	u	1	e	1	u	0	u	1	e	1	u	1	e	0	e	1	u	1
AV97	DI	Skittles	22	N	M	N	AV98	N	F	NB	N	1	0	1	1	Y	0	u	1	e	1	e	1	e	1	u	1	e	1	u	1	u	1	u	1	u	1	e	1	e	1
AV99	DI	Skittles	56	N	M	N	AV100	N	F	NB	N	0	1	0	1	N	.	u	1	u	1	e	1	e	1	u	1	e	1	u	1	u	1	u	1	e	1	e	1	e	1
AV101	AI	Skittles	21	N	F	Y	AV102	N	M	NB	Y	0	1	1	1	N	.	e	1	u	1	u	1	e	1	e	1	e	1	u	1	u	1	u	1	e	1	u	1	e	1
AV103	AI	Skittles	22	N	F	N	AV104	N	F	NB	N	1	0	0	1	N	.	e	1	e	1	u	1	e	1	e	1	u	1	u	1	e	1	u	1	e	1	u	1	u	1
AV105	AI	Skittles	25	N	F	Y	AV106	N	F	NB	Y	1	1	1	0	N	.	u	0	e	1	e	0	u	0	e	1	u	0	u	0	e	1	u	0	e	1	e	0	u	0
AV107	AI	Skittles	44	N	F	N	AV108	N	M	NB	N	1	0	1	1	Y	0	u	1	e	1	e	1	e	1	u	1	e	1	u	1	u	1	u	1	u	1	e	1	e	1
AV109	DI	Tokens	18	N	M	N	AV110	N	M	NB	N	1	0	1	1	Y	0	e	1	e	1	u	1	u	1	u	1	e	1	u	1	e	1	e	1	u	0	e	1	u	1
AV111	DI	Tokens	19	N	M	N	AV112	N	M	NB	N	1	1	0	1	N	.	u	1	e	1	u	0	u	1	e	1	e	1	e	0	u	0	e	1	u	1	e	0	u	0
AV113	DI	Tokens	19	N	F	N	AV114	N	F	NB	N	1	0	1	1	Y	0	e	1	e	1	e	1	e	1	e	1	u	1	u	1	u	1	u	1	u	1	u	1	e	1
AV115	DI	Tokens	18	N	M	Y	AV116	N	F	NB	N	1	0	1	1	Y	0	u	1	e	1	u	1	e	1	u	1	e	1	u	1	e	1	u	1	e	1	e	1	u	1
AV117	DI	Tokens	24	N	F	Y	AV118	N	M	NB	Y	1	1	1	0	N	.	u	1	u	1	u	1	e	1	e	1	u	1	e	1	u	1	e	1	u	1	e	1	e	1
AV119	AI	Tokens	18	N	M	N	AV120	N	F	NB	N	1	1	1	1	Y	0	e	1	u	1	u	1	e	1	e	1	e	1	u	1	u	1	u	1	e	1	u	0	e	1
AV121	AI	Tokens	21	N	M	N	AV122	N	M	NB	N	1	0	0	0	N	.	e	1	e	1	u	1	e	1	e	1	u	1	u	1	e	1	u	1	e	1	u	1	u	0
AV123	AI	Tokens	22	N	M	Y	AV124	N	F	NB	N	1	1	1	1	Y	1,0	u	1	e	1	e	1	u	1	e	1	u	1	u	1	e	1	u	1	e	1	e	1	u	1
AV125	AI	Tokens	18	N	F	N	AV126	N	F	NB	N	1	0	1	1	Y	0	u	1	e	1	e	1	e	1	u	1	e	1	u	1	u	1	u	1	u	1	e	1	e	1
AV127	AI	Tokens	18	N	M	N	AV128	N	M	NB	N	1	0	1	1	Y	0	e	1	e	1	u	1	u	1	u	1	e	1	u	1	e	1	e	1	u	1	e	1	u	1
AV129	AI	Tokens	19	N	M	Y	AV130	N	M	NB	N	1	1	1	1	Y	0	u	1	e	1	u	1	u	1	e	1	e	1	e	1	u	1	e	1	u	1	e	1	u	1
AV131	DI	Skittles	45	N	F	Y	AV132	N	F	NB	N	1	0	1	1	Y	0	e	1	e	1	u	1	u	1	u	1	e	1	u	1	e	1	e	1	u	1	e	1	u	1
AV133	DI	Skittles	69	N	F	Y	AV134	N	F	NB	N	1	1	1	0	N	.	u	1	e	0	u	0	u	0	e	1	e	1	e	1	u	0	e	1	u	1	e	0	u	1
AV135	DI	Skittles	58	N	F	Y	AV136	N	F	NB	N	1	0	1	1	Y	0	e	1	e	1	e	0	e	1	e	1	u	1	u	1	u	1	u	0	u	1	u	1	e	0
AV137	DI	Tokens	21	N	M	N	AV138	N	M	NB	Y	1	1	1	1	Y	0	e	1	e	1	e	1	u	0	e	1	u	0	e	1	e	1	u	0	u	0	u	0	u	0
AV139	DI	Skittles	31	N	M	N	AV140	N	F	NB	Y	1	0	1	1	Y	0	u	1	e	1	u	1	e	1	u	1	e	1	u	1	e	1	u	1	e	1	e	0	u	1
AV141	DI	Skittles	24	N	F	Y	AV142	N	F	NB	N	1	1	1	0	N	.	u	1	u	1	u	1	e	1	e	1	u	1	e	1	u	1	e	0	u	1	e	0	e	0
AV143	DI	Tokens	18	N	M	N	AV144	N	M	NB	Y	1	0	0	1	N	.	u	1	e	1	u	1	e	1	u	1	u	1	e	1	e	1	u	1	u	1	e	1	e	1
AV145	AI	Skittles	21	N	M	Y	AV146	N	F	NB	N	1	1	1	1	Y	0	u	1	e	1	u	1	u	1	e	1	e	1	e	1	u	1	e	1	u	1	e	1	u	1
AV147	DI	Tokens	21	N	M	Y	AV148	N	M	NB	Y	1	1	1	1	Y	0	e	1	e	1	u	1	e	1	e	1	u	1	u	1	u	1	e	1	e	1	u	1	u	1
AV149	AI	Skittles	68	N	F	Y	AV150	N	M	NB	N	0	0	1	0	N	.	e	0	e	0	e	0	e	0	e	0	u	0	u	0	u	0	u	0	u	0	u	0	e	0
AV151	AI	Skittles	18	N	F	N	AV152	N	M	NB	N	1	0	1	1	Y	0	u	1	e	1	u	1	e	1	u	1	e	1	u	1	e	1	u	1	e	1	e	1	u	1
AV153	DI	Tokens	18	N	M	N	AV154	N	M	NB	Y	1	0	1	1	Y	0	e	1	e	1	u	1	u	1	e	1	u	1	e	1	e	1	e	1	u	1	u	1	u	1
AV155	AI	Skittles	28	N	F	N	AV156	N	M	NB	N	1	1	1	1	Y	0	u	1	u	1	u	1	e	1	e	1	u	1	e	1	u	1	e	1	u	1	e	1	e	1
AV159	DI	Tokens	25	N	F	N	AV160	N	F	NB	N	1	1	1	1	Y	0	u	1	e	1	e	1	e	1	u	1	e	1	e	0	u	1	u	1	u	1	u	1	e	1
AV161	AI	Tokens	32	N	M	Y	AV162	N	M	NB	N	1	0	1	1	Y	0	e	1	e	1	e	1	e	1	e	1	u	1	u	1	u	1	u	1	u	1	u	1	e	1
AV163	AI	Tokens	18	N	F	N	AV164	N	F	NB	Y	1	0	0	1	N	.	u	1	e	1	u	1	e	1	u	1	e	1	u	1	e	1	u	1	e	1	e	1	u	1
AV165	AI	Tokens	30	N	M	Y	AV166	N	M	NB	Y	1	1	1	1	Y	0	e	1	e	1	e	1	u	1	e	1	u	1	e	1	e	1	u	1	u	1	u	1	u	1
AV167	AI	Tokens	18	N	M	N	AV168	N	F	NB	Y	1	0	1	1	Y	0	u	1	e	1	u	1	e	1	u	1	u	1	e	1	e	1	u	0	u	1	e	1	e	1
AV171	DI	Tokens	18	N	M	N	AV172	N	M	NB	N	0	0	0	0	Y	1	u	1	u	1	e	1	e	1	u	1	e	1	e	1	e	1	e	1	u	1	u	1	u	1
AV173	DI	Tokens	20	N	F	N	AV174	N	F	NB	N	1	1	1	1	Y	0	e	1	u	1	e	1	e	1	e	1	u	1	e	1	u	1	e	1	u	1	u	1	u	1
AV175	DI	Skittles	21	N	F	Y	AV176	N	F	NB	Y	1	1	1	1	Y	0	e	1	e	1	e	1	u	1	e	1	u	1	e	1	e	1	u	1	u	1	u	0	u	0
AV177	DI	Skittles	23	N	F	N	AV178	N	M	NB	Y	1	0	0	1	N	.	u	0	e	1	u	0	e	1	u	0	u	0	e	1	e	1	u	0	u	1	e	1	e	1
AV179	DI	Skittles	19	N	F	N	AV180	N	F	NB	N	1	1	1	1	Y	0	e	1	e	1	u	1	e	1	e	1	u	1	u	1	u	1	e	1	e	1	u	1	u	1
AV181	DI	Skittles	61	N	M	N	AV182	N	F	NB	N	1	0	0	1	N	.	e	0	e	1	u	1	u	1	e	0	u	0	e	1	e	0	e	1	u	1	u	0	u	0
AV183	DI	Skittles	23	N	M	Y	AV184	N	M	NB	Y	1	1	0	1	N	.	u	1	e	1	e	0	e	0	u	1	e	1	e	0	u	0	u	0	u	1	u	0	e	0
AV185	DI	Skittles	20	N	F	N	AV186	N	F	NB	N	0	0	1	0	N	.	u	1	u	1	e	0	e	1	u	0	e	1	e	1	e	0	e	1	u	0	u	1	u	1
AV187	DI	Skittles	24	N	M	N	AV188	N	M	NB	N	1	1	1	1	Y	0	e	1	u	1	e	1	e	1	e	1	u	0	e	0	u	1	e	1	u	1	u	1	u	1
AV189	DI	Skittles	24	N	F	Y	AV190	N	F	NB	N	1	1	1	1	Y	0	e	1	e	1	u	1	e	1	u	1	u	1	e	1	u	1	e	1	u	1	u	1	e	1
AV191	DI	Skittles	18	N	M	Y	AV192	N	F	NB	N	0	1	1	1	N	.	e	1	e	1	e	1	e	1	u	1	u	1	e	1	u	0	e	1	u	1	u	0	u	1
AV193	DI	Skittles	77	N	F	N	AV194	N	M	NB	Y	1	1	0	1	N	.	e	1	u	1	u	1	u	1	e	1	u	1	e	1	u	1	e	1	e	1	u	1	e	1
AV195	DI	Skittles	43	N	M	N	AV196	N	F	NB	Y	1	1	1	0	N	.	u	1	u	1	e	1	e	1	u	1	e	1	u	1	u	1	u	1	e	1	e	1	e	1
AV197	DI	Skittles	33	N	F	N	AV198	Y	F	NB	N	1	1	1	1	Y	0	e	1	u	1	u	0	e	1	e	1	e	0	u	1	u	0	u	0	e	1	u	1	e	0
AV199	AI	Skittles	18	N	F	N	AV200	N	F	NB	N	0	1	1	0	N	.	e	1	e	1	e	1	u	0	e	1	u	1	e	1	e	1	u	0	u	0	u	1	u	1
AV201	AI	Skittles	18	N	F	N	AV202	N	F	NB	N	1	0	1	1	Y	0	u	1	e	1	u	1	e	1	u	1	u	1	e	1	e	1	u	1	u	1	e	1	e	1
AV203	AI	Skittles	18	N	F	N	AV204	N	F	NB	Y	0	1	0	1	N	.	e	1	e	1	u	1	e	1	e	1	u	1	u	1	u	1	e	1	e	1	u	1	u	1
AV205	AI	Skittles	27	N	M	N	AV206	N	F	NB	N	1	0	0	1	N	.	e	1	e	1	u	1	u	1	e	1	u	0	e	1	e	1	e	1	u	1	u	1	u	0
AV207	AI	Skittles	22	N	F	Y	AV208	N	M	NB	Y	0	1	1	0	N	.	u	0	e	1	e	1	e	0	u	1	e	0	e	1	u	0	u	0	u	1	u	0	e	1
AV209	AI	Skittles	30	N	F	Y	AV210	N	F	NB	Y	1	0	1	1	Y	0	u	1	u	0	e	1	e	1	u	1	e	1	e	1	e	1	e	1	u	0	u	0	u	0
AV211	AI	Skittles	19	N	F	Y	AV212	Y	F	NB	Y	1	1	1	1	Y	0	e	1	u	1	e	0	e	0	e	1	u	1	e	1	u	0	e	1	u	1	u	1	u	0
AV213	AI	Skittles	42	N	F	Y	AV214	N	M	NB	N	1	1	1	0	N	.	e	1	e	1	u	0	e	1	u	0	u	0	e	1	u	0	e	1	u	0	u	0	e	1
AV215	AI	Skittles	18	N	F	N	AV216	N	M	NB	N	1	1	1	1	Y	0	e	1	e	1	e	1	e	1	u	1	u	1	e	1	u	1	e	1	u	1	u	1	u	1
AV217	AI	Skittles	18	N	M	N	AV218	N	M	NB	Y	1	1	1	1	Y	0	e	1	u	1	u	1	u	1	e	1	u	1	e	1	u	1	e	1	e	1	u	1	e	1
AV219	AI	Skittles	18	N	M	N	AV220	N	M	NB	N	1	1	1	1	Y	0	u	1	u	1	e	1	e	1	u	1	e	1	u	1	u	1	u	1	e	1	e	1	e	1
AV221	AI	Skittles	28	N	F	N	AV222	N	M	NB	Y	1	1	1	1	Y	0	e	0	u	1	u	0	e	1	e	1	e	1	u	0	u	0	u	1	e	1	u	1	e	1
AV223	AI	Skittles	18	N	M	Y	AV224	N	F	NB	N	1	0	1	1	Y	0	e	1	e	1	u	1	e	1	e	1	u	1	u	1	e	1	u	1	e	1	u	1	u	1
