# Supplementary material for: Reward type influences adults’ rejections of inequality in a task designed for children
Source: PLoS One. 2022 Aug 16;17(8):e0272710. doi: 10.1371/journal.pone.0272710 (PMC9380955; doi:10.1371/journal.pone.0272710)
Supplement: S3 Data — (CSV) [file pone.0272710.s004.csv]

actor.id	condition	actor.age.group	actor.age.years	actor.age.months	actor.age.calculated.months	actor.gender	actor.econ	recip.id	recip.age.years	recip.age.months	recip.age.calculated.months	recip.gender	recip.econ	practice.1v1	Practice_order_enter0_if_0actor,1recipfirst_enter1_if_1actor,0recipfirst	Pract_0(actor)_1(recipient)	Pract_1(actor)_0(recipient)	Order_0_ContingentFirst_1_FixedFirst	c.t1.dist	c.t1.dec	c.t2.dist	c.t2.dec	c.t3.dist	c.t3.dec	c.t4.dist	c.t4.dec	c.t5.dist	c.t5.dec	c.t6.dist	c.t6.dec	c.t7.dist	c.t7.dec	c.t8.dist	c.t8.dec	f.t1.dist	f.t1.dec	f.t2.dist	f.t2.dec	f.t3.dist	f.t3.dec	f.t4.dist	f.t4.dec	f.t5.dist	f.t5.dec	f.t6.dist	f.t6.dec	f.t7.dist	f.t7.dec	f.t8.dist
fpck1	DI	4&5	4	1	49	F	.	fpck2	4	9	57	M	.	1	1	1	0	0	e	1	e	0	e	1	e	0	u	1	u	1	u	0	u	1	e	0	u	1	u	1	e	1	u	0	e	1	u	1	e
fpck3	DI	4&5	5	11	71	M	.	fpck4	7	9	93	M	.	1	0	0	1	0	e	1	e	1	u	1	u	1	u	1	u	1	e	1	e	1	u	1	u	1	u	1	u	0	e	1	e	1	e	1	e
fpck5	DI	4&5	5	2	62	M	.	fpck6	4	11	59	M	.	1	1	1	0	0	e	1	u	1	e	1	u	1	e	0	u	1	e	1	u	1	e	1	e	1	e	0	e	1	u	1	u	1	u	1	u
fpck7	DI	4&5	4	.	.	M	.	fpck8	4	7	55	M	.	1	0	0	1	0	u	0	e	1	e	1	u	1	u	0	u	1	e	1	e	1	e	1	e	0	u	1	u	1	e	0	u	1	e	1	u
fpck11	DI	4&5	5	6	66	F	.	fpck12	5	10	70	F	.	0	1	0	0	0	u	0	u	0	u	0	e	1	u	0	e	1	e	1	e	1	u	0	e	1	e	1	e	1	u	1	u	1	u	1	e
fpck13	DI	4&5	5	6	66	F	.	fpck14	5	2	62	F	.	1	0	0	1	1	u	1	e	1	e	1	u	1	u	1	u	0	e	1	e	0	e	1	e	1	u	1	u	1	u	0	e	1	u	1	e
fpck15	DI	4&5	4	10	58	F	.	fpck16	6	8	80	F	.	1	1	1	0	1	e	1	u	1	u	1	e	1	u	0	u	1	e	1	e	0	e	1	e	1	u	1	e	1	u	1	u	0	u	1	e
fpck17	DI	6&7	6	12	84	F	.	fpck18	5	6	66	M	.	1	0	0	0	0	u	0	u	0	e	1	e	0	u	0	e	1	e	0	u	0	u	0	u	1	e	1	u	1	e	0	e	1	e	1	u
fpck19	AI	4&5	5	11	71	F	.	fpck20	6	4	76	M	.	1	1	1	1	0	e	1	e	1	e	0	e	1	u	1	u	1	u	1	u	1	e	1	u	1	u	1	e	1	u	1	e	0	u	1	e
fpck23	DI	6&7	7	0	84	F	.	fpck24	5	10	70	M	.	1	0	0	1	0	e	1	u	1	e	0	e	1	u	1	u	0	e	1	u	1	u	1	u	0	e	1	e	1	e	0	u	1	e	0	u
fpck27	AI	4&5	5	2	62	F	.	fpck28	5	8	68	F	.	1	1	1	0	0	e	1	u	1	e	0	u	1	e	0	u	1	e	1	u	1	e	1	e	1	e	1	e	1	u	1	u	1	u	1	u
fpck29	DI	6&7	7	7	91	F	.	fpck30	10	1	121	F	.	1	1	0	0	0	e	1	u	0	e	1	u	0	u	0	u	0	e	1	e	1	u	0	e	1	e	1	u	0	e	1	u	0	e	1	u
fpck31	AI	4&5	5	3	63	M	.	fpck32	4	7	55	F	.	1	0	1	1	0	u	1	e	1	e	1	u	1	u	1	u	1	e	1	e	1	e	1	e	1	u	1	u	1	e	1	u	1	e	1	u
fpck33	AI	4&5	4	4	52	F	.	fpck34	7	3	87	M	.	1	1	1	1	0	u	1	u	1	u	1	e	1	u	1	e	1	e	1	e	1	u	1	e	1	e	1	e	1	u	1	u	1	u	1	e
fpck35	AI	4&5	5	2	62	M	.	fpck36	4	1	49	M	.	1	0	1	1	1	u	1	e	1	e	1	u	1	u	0	u	1	e	1	e	1	e	1	e	0	u	1	u	0	u	1	e	0	u	1	e
fpck37	DI	6&7	6	8	80	F	.	fpck38	5	3	63	F	.	1	0	0	0	0	e	1	u	0	u	0	u	0	e	1	e	1	e	1	u	0	e	1	e	1	u	0	u	1	u	0	e	1	e	1	u
fpck39	DI	6&7	6	3	75	F	.	fpck40	5	11	71	M	.	0	1	0	1	0	e	1	e	0	e	1	u	0	u	0	u	0	e	1	u	0	u	0	e	1	e	1	e	1	u	0	u	1	e	1	u
fpck41	DI	6&7	7	3	87	M	.	fpck42	7	11	95	F	.	1	1	0	0	1	u	1	u	0	u	1	e	1	e	1	u	0	e	1	e	1	u	1	u	0	u	1	e	1	u	1	e	1	e	1	e
fpck43	DI	8&9	9	11	119	F	.	fpck44	8	6	102	F	.	1	1	0	1	0	e	1	e	1	u	0	e	1	u	0	u	1	e	1	u	1	e	0	u	1	u	1	u	1	e	1	e	1	u	1	e
fpck45	DI	8&9	8	6	102	F	.	fpck45	7	7	91	F	.	1	0	0	0	0	e	1	e	1	u	1	e	1	u	0	e	1	u	1	u	0	u	1	e	1	u	0	e	1	e	1	e	1	u	1	u
fpck47	DI	4&5	5	6	66	M	.	fpck48	4	6	54	M	.	1	1	0	1	1	u	0	e	0	e	0	u	0	e	1	u	0	u	0	e	0	e	1	u	1	u	1	u	1	e	1	e	1	e	1	u
fpck49	DI	4&5	5	11	71	M	.	fpck50	4	6	54	F	.	1	1	0	0	1	e	1	u	1	e	1	e	1	e	0	u	0	u	1	u	1	e	1	e	1	e	1	u	1	u	1	u	1	e	1	u
fpck51	AI	6&7	7	11	95	F	.	fpck52	7	5	89	M	.	1	0	1	0	0	u	1	u	1	e	1	e	1	u	1	e	1	e	1	u	1	u	1	u	1	e	1	u	1	e	1	e	1	e	1	u
fpck53	AI	4&5	4	9	57	F	.	fpck54	7	4	88	F	.	0	1	1	1	1	e	0	u	1	u	0	e	1	u	1	u	1	e	1	e	0	e	0	e	1	u	1	e	0	u	1	u	0	u	1	e
fpck55	AI	4&5	4	2	50	F	.	fpck56	4	11	59	M	.	1	1	0	1	1	u	1	e	1	e	1	u	1	e	1	u	1	u	1	e	1	e	1	u	1	u	1	u	1	e	1	e	1	e	1	u
fpck57	DI	6&7	7	0	84	M	.	fpck58	6	10	82	F	.	1	0	0	1	1	e	1	u	1	e	0	e	1	u	0	u	1	u	1	e	1	e	1	u	1	e	1	e	1	u	1	u	0	u	1	e
fpck59	DI	8&9	8	.	.	F	.	fpck60	8	2	98	F	.	1	0	0	0	1	e	1	e	1	u	1	e	1	u	1	e	1	u	1	u	1	e	1	e	1	u	1	u	1	u	1	e	1	e	1	u
fpck63	AI	6&7	7	7	91	F	.	fpck64	8	9	105	F	.	1	0	0	1	0	e	1	u	1	e	1	e	1	u	1	u	1	e	1	u	1	u	1	u	1	e	1	e	1	e	1	u	1	u	1	e
fpck65	DI	6&7	6	11	83	F	.	fpck66	7	7	91	F	.	1	1	1	1	1	u	1	e	1	u	0	e	1	u	0	e	1	e	1	u	0	u	1	e	1	e	1	u	1	e	1	u	1	u	1	e
fpck67	DI	4&5	5	9	69	M	.	fpck68	5	1	61	F	.	1	1	1	0	1	u	1	u	1	e	1	u	1	e	1	e	1	e	1	u	1	u	1	u	1	e	1	e	1	u	1	e	1	e	1	u
fpck69	DI	4&5	5	6	66	F	.	fpck70	5	6	66	M	.	.	.	.	.	.	u	0	u	0	e	1	e	0	u	1	e	0	u	0	e	0	e	1	u	0	e	1	e	1	u	0	u	1	u	1	e
fpck71	AI	6&7	7	9	93	M	.	fpck72	6	2	74	F	.	1	1	1	0	0	e	1	u	1	e	0	u	1	u	1	u	1	e	1	e	1	u	1	e	0	e	1	u	1	e	1	u	1	e	0	u
fpck75	AI	4&5	5	.	.	F	.	fpck76	5	8	68	F	.	0	1	0	0	1	u	0	u	1	e	1	u	1	e	1	e	1	e	1	u	1	u	0	u	0	e	0	e	0	u	1	e	1	e	1	u
fpck77	AI	6&7	6	1	73	F	.	fpck78	5	4	64	F	.	1	1	0	0	0	e	1	e	1	e	1	u	0	u	0	u	0	e	1	u	0	u	0	e	1	e	1	e	1	u	0	u	0	e	1	u
fpck79	DI	6&7	6	6	78	F	.	fpck80	8	3	99	F	.	1	1	0	0	1	e	1	u	1	e	1	u	1	u	1	u	1	e	1	e	1	u	1	u	1	e	1	e	1	e	1	e	1	u	1	u
fpck81	DI	8&9	8	2	98	M	.	fpck82	11	5	137	M	.	1	1	0	1	0	e	1	u	0	e	1	u	1	u	0	e	1	u	1	e	1	u	1	u	1	e	1	e	1	u	0	u	1	e	1	e
fpck83	DI	4&5	5	10	70	F	.	fpck84	4	11	59	M	.	1	1	0	1	0	e	1	u	1	e	1	u	1	e	1	u	1	u	1	e	1	e	1	u	1	e	1	u	1	u	1	e	1	e	1	u
fpck85	AI	6&7	7	10	94	F	.	fpck86	5	.	.	F	.	1	1	0	0	1	u	1	u	0	u	1	e	1	e	1	u	0	e	1	e	1	u	0	u	1	u	1	e	1	u	0	e	1	e	1	e
fpck87	AI	4&5	4	2	50	M	.	fpck88	5	11	71	M	.	1	1	0	0	0	u	0	u	0	e	0	e	0	u	0	e	0	u	0	e	0	e	0	u	0	e	0	e	0	e	0	u	0	u	0	u
fpck89	AI	6&7	7	11	95	F	.	fpck90	5	.	.	M	.	0	0	0	1	1	e	1	u	1	e	1	e	0	u	1	u	1	u	1	e	1	e	1	u	1	e	1	e	1	u	1	u	1	u	0	e
fpck95	AI	6&7	6	8	80	F	.	fpck96	8	.	.	M	.	0	1	1	1	1	u	1	e	0	u	1	e	0	u	1	e	0	e	0	u	0	u	1	e	0	e	0	u	1	e	0	u	1	u	1	e
fpck97	DI	6&7	6	2	74	F	.	fpck98	4	9	57	M	.	1	1	0	0	1	e	1	u	1	u	1	u	1	e	1	e	1	u	1	e	1	e	1	e	0	u	1	u	1	e	1	e	1	u	1	u
fpck99	DI	6&7	7	11	95	M	.	fpck100	4	8	56	F	.	0	1	0	1	0	u	0	e	1	u	0	u	1	e	1	e	0	e	1	u	0	u	1	u	0	u	1	e	1	e	0	u	1	e	1	e
fpck101	AI	4&5	5	5	65	F	.	fpck102	6	.	.	M	.	0	1	1	1	1	e	1	u	1	u	1	u	1	e	1	e	1	u	1	e	1	e	1	e	1	u	1	u	1	e	1	e	1	u	1	u
fpck103	AI	6&7	7	9	93	F	.	fpck104	6	11	83	F	.	0	1	0	1	1	u	0	u	0	u	0	e	1	e	1	u	0	e	1	e	1	u	1	e	0	u	1	u	0	e	1	e	1	e	1	u
fpck107	DI	4&5	5	9	69	M	.	fpck108	5	6	66	M	.	1	0	1	1	1	e	1	u	1	e	1	e	1	u	1	e	1	u	1	u	1	e	1	u	1	u	1	u	1	e	1	u	1	e	1	e
fpck109	AI	6&7	6	10	82	F	.	fpck110	7	3	87	M	.	1	1	0	0	0	e	1	u	1	e	1	e	0	u	1	u	0	e	1	u	1	e	1	e	0	u	1	e	0	u	1	u	1	e	0	u
fpck111	AI	4&5	5	3	63	M	.	fpck112	6	9	81	F	.	1	1	1	1	1	e	1	u	1	e	1	u	1	u	1	e	1	u	1	e	1	u	1	e	1	e	1	u	1	u	1	e	1	e	1	u
fpck113	AI	4&5	5	8	68	M	.	fpck114	5	11	71	F	.	1	0	0	1	0	u	1	e	0	u	1	u	1	u	0	e	1	e	0	e	1	e	1	u	1	u	0	e	1	u	1	e	1	u	1	e
fpck115	DI	6&7	6	5	77	M	.	fpck116	7	6	90	M	.	1	1	0	1	1	e	1	e	1	u	1	e	1	u	1	u	0	e	1	u	0	e	1	u	1	e	1	e	1	u	1	u	1	e	1	u
fpck117	DI	4&5	5	5	65	M	.	fpck118	4	.	.	F	.	1	1	1	1	0	u	1	e	1	e	1	u	1	u	1	e	1	e	1	u	1	e	1	u	1	e	1	u	1	u	1	e	1	u	1	e
fpck119	AI	8&9	9	.	.	M	.	fpck120	7	11	95	F	.	1	0	1	0	0	u	0	e	1	u	0	e	1	e	1	e	1	u	0	u	0	e	1	u	0	e	1	e	1	u	0	u	1	e	1	u
fpck121	DI	6&7	6	8	80	M	.	fpck122	5	7	67	M	.	1	0	0	0	0	u	0	e	1	u	0	e	1	e	1	e	1	u	1	u	1	e	1	u	1	e	1	e	1	u	1	u	1	e	1	u
fpck123	AI	6&7	6	7	79	M	.	fpck124	4	5	53	F	.	1	0	0	0	0	e	1	u	1	e	0	e	1	u	1	u	1	u	1	e	0	u	0	e	1	e	1	u	0	e	1	e	1	u	1	u
fpck125	DI	6&7	6	11	83	F	.	fpck126	6	8	80	M	.	1	0	0	1	0	e	1	u	0	e	1	e	1	u	0	u	0	u	1	e	1	u	0	e	1	e	1	u	1	e	1	e	1	u	1	u
fpck127	DI	6&7	6	1	73	F	.	fpck128	7	6	90	F	.	1	1	0	0	0	u	0	u	0	e	1	e	1	e	1	e	1	u	0	u	0	e	1	e	1	u	0	u	1	u	1	u	1	e	1	e
fpck129A	DI	4&5	5	8	68	F	.	fpck130A	6	.	.	F	.	1	0	0	1	0	u	0	e	1	u	0	u	1	u	0	e	1	e	1	e	1	e	1	u	1	u	1	e	0	u	1	e	1	u	1	e
fpck129B	AI	6&7	7	5	89	M	.	fpck130B	7	6	90	M	.	1	1	1	1	0	u	1	u	1	e	1	e	1	e	1	e	1	u	1	u	1	e	1	e	1	u	1	u	1	u	1	u	1	e	1	e
fpck131A	DI	6&7	6	8	80	M	.	fpck132	6	11	83	F	.	1	0	0	0	0	u	0	u	1	e	1	u	1	e	1	e	1	e	0	u	1	e	1	e	0	u	1	u	1	e	1	u	1	u	1	e
fpck143	DI	8&9	9	10	118	M	.	fpck144	9	6	114	F	.	1	0	0	1	0	u	0	u	0	e	1	u	0	e	1	e	1	u	1	e	1	u	1	u	1	e	1	e	1	e	1	e	1	u	1	u
fpck145	AI	6&7	7	0	84	F	.	fpck146	7	0	84	M	.	1	0	0	1	1	e	1	u	1	e	1	u	1	e	1	u	1	e	1	u	1	u	1	e	1	e	1	u	1	u	1	u	1	e	1	e
fpck147	DI	4&5	4	10	58	M	.	fpck148	6	9	81	F	.	1	1	1	1	1	u	1	u	1	u	1	e	1	e	1	e	1	u	1	e	1	e	1	u	1	u	1	e	1	u	1	e	1	u	1	e
fpck149	AI	4&5	4	3	51	M	.	fpck150	5	10	70	M	.	1	0	1	1	0	e	1	u	1	e	1	u	1	e	1	u	1	u	1	e	1	u	1	e	1	e	1	e	1	u	1	u	1	e	1	u
fpck151	AI	6&7	6	3	75	M	.	fpck152	10	10	130	M	.	1	0	0	1	0	e	1	u	1	u	1	u	1	e	1	u	1	e	1	e	1	u	1	u	1	e	1	u	1	e	1	u	1	e	1	e
fpck153	AI	6&7	6	7	79	M	.	fpck154	5	5	65	M	.	1	0	0	1	1	e	1	u	1	u	1	e	1	u	1	e	1	u	1	e	1	u	1	u	1	e	1	e	1	e	1	u	1	u	1	e
fpck155	AI	6&7	7	10	94	M	.	fpck156	6	4	76	F	.	1	1	1	1	1	u	1	u	1	u	1	u	1	e	1	e	1	e	1	e	1	e	1	u	1	e	1	e	1	u	1	u	1	e	1	u
fpck157	DI	6&7	7	6	90	M	.	fpck158	7	10	94	M	.	1	1	1	0	1	e	0	u	1	e	0	u	0	e	1	u	1	e	0	u	1	u	1	e	1	e	1	u	1	u	1	u	0	e	1	e
fpck159	DI	6&7	7	1	85	M	.	fpck160	7	5	89	M	.	1	1	0	1	0	e	0	e	1	u	0	e	0	u	0	u	0	e	1	u	0	u	1	e	1	e	1	e	1	u	1	u	1	u	0	e
fpck161	DI	6&7	7	3	87	F	.	fpck162	5	5	65	M	.	1	0	0	0	1	e	1	u	1	e	0	u	1	u	1	e	1	e	1	u	1	u	0	e	1	e	1	e	1	e	1	u	1	u	1	u
fpck163	DI	4&5	4	6	54	M	.	fpck164	4	7	55	F	.	1	0	0	1	0	e	0	e	1	e	1	e	0	u	0	u	0	u	0	u	0	e	1	u	0	u	0	e	0	u	0	e	0	u	0	e
fpck165	AI	4&5	4	4	52	F	.	fpck166	4	5	53	M	.	1	1	1	1	1	e	0	u	1	u	1	e	0	u	1	e	1	u	1	e	0	e	1	e	1	e	1	e	1	u	1	u	1	u	1	u
fpck167	AI	6&7	6	4	76	F	.	fpck168	4	7	55	M	.	1	1	1	0	0	e	1	e	1	e	0	e	1	u	1	u	1	u	1	u	1	e	1	u	1	u	0	e	1	u	1	e	0	u	1	e
fpck169	DI	4&5	5	2	62	F	.	fpck170	4	10	58	M	.	1	0	0	1	0	e	1	u	1	e	1	u	0	e	1	u	0	u	1	e	1	u	0	e	1	e	1	e	1	u	1	u	1	e	1	u
fpck171	DI	6&7	7	9	93	F	.	fpck172	7	0	84	F	.	0	0	1	1	1	u	0	u	1	e	1	u	0	e	1	u	1	e	1	e	1	e	0	u	1	u	1	u	1	e	1	u	1	e	1	e
fpck173	DI	6&7	6	11	83	M	.	fpck174	5	11	71	M	.	1	1	0	1	0	e	1	u	1	e	1	e	1	u	1	u	1	e	1	u	1	u	1	u	1	u	1	u	1	e	1	e	1	e	1	e
fpck175	DI	4&5	5	.	.	M	.	fpck176	5	.	.	M	.	0	0	1	0	0	e	0	e	0	u	0	u	0	u	0	u	0	e	0	e	0	u	0	u	0	u	0	u	0	e	0	e	0	e	0	e
fpck177	AI	6&7	7	.	.	M	.	fpck178	5	7	67	M	.	1	0	1	0	0	e	1	e	1	u	1	u	0	u	1	u	1	e	1	e	0	u	1	u	1	u	0	u	1	e	0	e	1	e	1	e
fpck179	DI	6&7	6	3	75	F	.	fpck180	7	6	90	M	.	1	0	0	1	1	e	1	u	0	u	0	e	1	u	0	e	1	u	0	e	1	u	0	u	1	e	1	e	1	e	0	u	0	u	1	e
fpck183	AI	8&9	8	6	102	F	.	fpck184	9	2	110	F	.	1	0	1	1	0	u	1	e	1	e	0	e	1	u	1	u	0	u	1	e	1	e	1	u	1	e	0	u	0	e	0	e	1	u	1	u
fpck185	AI	8&9	9	0	108	M	.	fpck186	9	8	116	F	.	1	1	1	1	0	e	1	e	1	u	1	e	1	u	1	u	1	e	1	u	1	e	1	u	1	u	1	u	1	e	1	e	1	u	1	e
fpck187	AI	8&9	9	2	110	F	.	fpck188	9	11	119	F	.	1	0	0	0	0	e	1	e	1	u	0	e	1	u	0	e	1	u	0	u	0	u	1	e	1	u	0	e	1	e	1	e	0	u	1	u
fpck189	AI	8&9	9	.	.	F	.	fpck190	9	11	119	F	.	1	1	0	1	0	u	1	u	1	e	0	u	1	e	0	e	0	u	1	e	0	u	1	u	1	e	0	e	0	e	1	e	0	u	1	u
fpck191	DI	8&9	9	1	109	F	.	fpck192	8	5	101	M	.	1	0	0	1	1	u	1	e	1	e	1	e	1	u	1	e	1	u	1	u	1	u	1	e	1	e	1	u	1	u	1	u	0	e	1	e
fpck193	DI	8&9	9	11	119	M	.	fpck194	11	6	138	M	.	1	0	0	1	1	e	1	e	0	e	1	u	0	u	0	u	0	e	1	u	1	u	1	u	1	e	1	e	1	u	1	e	1	u	1	e
fpck195	AI	8&9	9	9	117	F	.	fpck196	7	6	90	M	.	0	0	0	0	1	u	1	e	0	e	1	e	1	u	1	e	1	u	1	u	1	u	1	e	1	e	1	u	0	u	1	u	1	e	1	e
fpck197	DI	8&9	9	10	118	F	.	fpck198	10	1	121	M	.	1	1	0	1	1	e	1	u	1	u	0	e	1	u	1	e	1	u	1	e	1	u	1	u	0	e	1	u	0	e	0	e	0	e	1	u
fpck199	AI	8&9	9	4	112	M	.	fpck200	8	3	99	F	.	1	0	1	0	1	e	1	e	1	e	0	u	0	u	1	u	0	e	0	u	1	u	0	u	1	e	0	e	1	u	1	e	0	u	0	e
fpck201	DI	8&9	8	9	105	F	.	fpck202	10	9	129	M	.	1	0	0	1	1	e	1	e	1	u	0	e	1	u	0	u	0	e	1	u	0	u	1	u	1	u	1	u	1	e	1	e	1	e	1	e
fpck203	AI	8&9	9	11	119	M	.	fpck204	9	11	119	M	.	1	1	1	0	1	e	1	u	1	u	0	e	1	u	1	e	1	u	1	e	1	u	1	u	1	e	1	u	0	e	0	e	1	e	1	u
fpck207	DI	8&9	9	.	.	M	.	fpck208	7	11	95	F	.	1	0	0	1	1	e	0	e	1	u	0	e	0	e	1	u	0	u	0	e	1	e	1	u	1	u	0	u	1	e	1	e	0	u	1	e
fpck209	DI	8&9	9	2	110	M	.	fpck210	5	11	71	M	.	1	0	0	1	1	e	1	u	1	u	1	e	1	u	0	u	0	e	1	e	1	e	0	e	1	u	1	e	1	u	0	u	1	e	1	u
fpck211	AI	8&9	8	10	106	F	.	fpck212	8	7	103	M	.	1	0	0	0	1	e	1	e	1	u	1	u	1	e	1	u	1	u	0	e	1	e	1	u	0	u	1	u	1	e	1	e	1	u	1	e
fpck213	AI	8&9	9	2	110	F	.	fpck214	10	6	126	M	.	1	0	0	0	1	e	1	u	0	u	0	e	1	u	0	u	0	e	1	e	1	e	1	e	0	u	0	e	1	u	0	u	0	e	1	u
fpck215	AI	8&9	9	8	116	M	.	fpck216	8	3	99	M	.	0	0	0	0	0	u	0	u	1	e	1	u	0	u	0	e	1	e	1	e	1	u	0	u	1	e	1	e	1	e	1	u	1	u	1	e
fpck217	AI	8&9	9	10	118	M	.	fpck218	8	12	108	M	.	1	1	0	1	0	u	1	u	1	u	1	e	1	u	1	e	1	e	1	e	1	e	1	u	1	e	1	e	1	u	1	u	1	e	1	u
fpck219	AI	8&9	9	0	108	M	.	fpck220	7	6	90	M	.	0	1	1	0	0	u	0	e	1	e	1	u	0	u	0	u	0	e	1	e	1	e	1	e	1	u	0	e	1	u	0	u	1	u	0	e
fpck221	DI	8&9	8	6	102	M	.	fpck222	10	7	127	F	.	1	0	0	1	0	u	0	e	1	u	0	u	0	u	0	e	1	e	1	e	1	u	0	u	1	e	1	e	1	e	1	u	1	u	1	e
fpck223	DI	8&9	9	2	110	F	.	fpck224	11	2	134	F	.	1	1	0	0	0	u	0	u	0	u	0	e	1	u	0	e	1	e	1	e	1	e	1	u	1	e	1	e	1	u	1	u	1	e	1	u
fpck225	DI	8&9	8	9	105	F	.	fpck226	9	1	109	M	.	1	1	1	0	0	u	1	e	0	e	1	u	0	u	1	u	0	e	1	e	1	e	0	e	1	u	0	e	0	u	1	u	0	u	1	e
fpck227	AI	8&9	8	2	98	F	.	fpck228	11	.	.	F	.	1	0	0	.	0	e	1	e	1	u	1	u	0	e	1	u	1	u	0	e	1	e	1	e	1	u	1	e	1	u	1	u	1	e	1	u
fpck229	DI	8&9	9	5	113	M	.	fpck230	12	.	.	M	.	0	0	1	1	0	e	1	e	1	u	1	u	1	e	1	u	0	u	1	e	1	e	1	e	1	u	1	e	1	u	1	u	0	e	1	u
fpck233	AI	8&9	9	8	116	F	.	fpck234	11	7	139	M	.	1	1	.	0	0	e	1	u	0	u	0	u	0	e	1	u	0	e	1	e	1	u	0	u	0	e	1	u	0	u	0	e	1	e	1	e
fpck235	AI	8&9	9	8	116	M	.	fpck236	10	7	127	F	.	0	0	1	0	1	e	1	u	1	u	1	u	1	u	0	e	1	e	1	e	0	u	1	e	1	e	0	u	1	u	1	e	0	e	0	u
fpck239	DI	8&9	9	11	119	M	.	fpck240	7	11	95	F	.	1	0	1	1	1	e	1	u	0	u	0	u	1	u	1	e	1	e	0	e	1	u	1	e	1	e	1	u	0	u	1	e	1	e	1	u
fpck241	AI	8&9	8	5	101	M	.	fpck242	8	5	101	F	.	1	0	0	0	1	u	0	e	1	u	1	u	1	e	1	u	1	e	1	e	1	u	0	u	1	e	1	e	1	e	1	u	1	u	1	e
fpca3	DI	Adult	27	.	.	M	N	fpca4	62	.	.	M	Y	1	1	1	1	1	u	1	u	1	u	1	e	1	e	1	e	1	u	1	e	1	u	1	u	1	e	1	u	1	e	1	e	1	e	1	u
fpca7	DI	Adult	19	.	.	M	N	fpca8	24	.	.	M	Y	0	1	0	1	0	u	0	e	1	u	1	u	0	u	0	e	1	e	1	e	0	e	1	u	1	u	0	e	1	u	0	u	1	e	1	e
fpca9	DI	Adult	18	.	.	F	N	fpca10	25	.	.	M	Y	1	1	1	0	0	e	1	u	1	u	1	u	1	e	1	e	1	u	1	e	1	u	1	u	1	u	1	e	1	u	1	e	1	e	1	e
fpca11	DI	Adult	31	.	.	M	N	fpca12	31	.	.	M	Y	1	1	1	1	1	u	1	u	1	e	1	e	1	u	1	u	1	e	1	e	1	u	1	e	1	e	1	u	1	e	1	u	1	e	1	u
fpca13	DI	Adult	21	.	.	M	Y	fpca14	20	.	.	M	Y	1	0	0	1	1	u	1	u	0	e	1	u	1	e	1	e	1	e	1	u	1	u	1	e	1	u	1	u	1	u	1	e	1	e	1	e
fpca17	DI	Adult	56	.	.	F	Y	fpca18	31	.	.	M	N	1	1	1	1	1	e	0	e	0	u	1	u	0	e	1	e	1	u	1	e	0	e	1	u	1	e	0	u	1	u	1	e	1	u	1	e
fpca19	AI	Adult	23	.	.	M	Y	fpca20	17	.	.	M	N	1	0	0	1	0	u	1	e	1	u	1	e	1	e	1	u	1	e	1	u	1	e	1	e	1	u	1	u	1	e	1	u	1	e	1	u
fpca21	AI	Adult	20	.	.	F	N	fpca22	21	.	.	M	N	1	1	1	0	0	u	1	u	1	e	1	u	1	e	0	e	0	e	0	u	1	u	1	u	1	u	1	e	1	e	1	e	0	u	1	e
fpca25	AI	Adult	39	.	.	M	Y	fpca26	27	.	.	M	Y	1	1	1	0	0	u	0	e	1	u	0	u	0	u	0	e	1	e	1	e	1	e	1	u	0	u	0	e	1	u	0	u	0	e	1	e
fpca27	AI	Adult	35	.	.	M	Y	fpca28	18	.	.	F	Y	0	1	1	1	0	e	1	u	0	u	1	u	0	e	1	e	1	u	0	e	0	u	0	u	1	u	0	e	0	u	1	e	0	e	0	e
fpca29	AI	Adult	24	.	.	M	Y	fpca30	29	.	.	M	N	1	1	1	1	1	u	1	u	0	e	1	e	1	u	0	u	0	e	1	e	1	u	0	e	1	e	1	u	0	e	1	u	0	e	1	u
fpca31	AI	Adult	21	.	.	F	Y	fpca32	28	.	.	F	N	1	0	1	1	1	u	0	u	0	e	1	u	1	e	1	e	1	e	1	u	0	u	1	e	1	u	1	u	0	u	0	e	1	e	1	e
fpca33	AI	Adult	24	.	.	F	N	fpca34	20	.	.	M	Y	1	1	1	1	1	u	1	e	1	u	1	u	1	e	1	e	1	e	1	u	1	u	1	u	1	e	1	e	1	u	1	e	1	u	1	e
fpca35	AI	Adult	24	.	.	F	Y	fpca36	20	.	.	M	N	1	1	1	0	1	e	1	e	1	u	0	u	0	e	1	e	1	u	0	.	.	e	1	u	0	e	1	u	0	u	0	e	1	u	1	e
fpca41	DI	Adult	20	.	.	F	N	fpca42	32	.	.	M	Y	1	0	0	1	0	u	1	e	1	u	1	u	1	e	1	u	1	e	1	e	1	e	1	e	1	e	1	u	1	u	1	u	1	u	1	e
fpca43	DI	Adult	25	.	.	F	Y	fpca44	22	.	.	F	N	1	0	0	0	0	e	1	u	0	e	1	u	0	u	1	u	0	e	1	e	1	e	1	u	1	e	0	u	1	e	1	e	1	u	0	e
fpca45	DI	Adult	24	.	.	F	Y	fpca46	22	.	.	F	Y	0	0	0	1	0	u	0	e	1	u	0	e	1	e	1	u	0	u	0	e	1	e	0	u	0	u	0	u	0	e	0	e	0	u	0	e
fpca47	DI	Adult	22	.	.	F	N	fpca48	26	.	.	F	Y	1	0	1	0	1	u	0	u	1	e	1	e	1	u	1	u	1	e	1	e	1	e	0	u	1	e	1	e	0	u	1	u	1	e	0	u
fpca51	DI	Adult	21	.	.	F	N	fpca52	24	.	.	M	N	1	0	1	1	1	u	1	u	1	e	1	e	1	u	1	u	1	e	1	e	1	e	1	u	1	e	1	e	1	u	1	u	1	e	1	u
fpca53	DI	Adult	28	.	.	M	N	fpca54	51	.	.	F	Y	1	1	0	1	0	e	1	e	1	u	1	u	1	e	0	u	1	u	1	e	0	e	1	u	1	e	1	e	0	u	0	e	0	u	0	u
fpca55	AI	Adult	26	.	.	F	Y	fpca56	23	.	.	F	N	1	0	1	1	0	e	0	u	0	u	1	e	1	u	0	u	0	e	1	e	1	e	1	u	0	e	0	u	0	u	1	e	0	e	0	u
fpca57	AI	Adult	24	.	.	F	N	fpca58	23	.	.	F	N	1	0	0	1	0	e	1	u	1	e	1	u	1	u	0	e	1	u	0	e	1	e	1	u	0	u	0	u	0	e	1	e	1	e	1	u
fpca59	DI	Adult	30	.	.	F	N	fpca60	25	.	.	M	Y	1	1	1	1	1	e	1	u	1	e	1	u	1	u	1	e	0	e	1	u	0	e	1	u	1	e	0	u	1	e	1	u	0	u	0	e
fpca63	AI	Adult	20	.	.	F	Y	fpca64	55	.	.	F	Y	1	0	1	1	0	e	1	u	1	e	1	u	1	u	1	u	1	e	1	e	1	e	1	u	1	u	1	e	1	e	1	e	1	u	1	.
fpca65	DI	Adult	29	.	.	M	Y	fpca66	36	.	.	F	Y	1	1	1	1	0	e	1	u	1	e	1	u	1	u	1	e	1	u	1	e	1	u	1	u	1	e	1	e	1	u	1	u	1	e	1	e
fpca67	DI	Adult	32	.	.	M	Y	fpca68	27	.	.	F	N	1	1	0	1	1	e	1	u	1	e	0	u	1	u	1	u	1	e	1	e	1	u	0	u	0	e	0	e	0	e	1	e	0	u	0	u
fpca69	AI	Adult	28	.	.	F	N	fpca70	48	.	.	M	N	1	0	1	1	0	u	1	e	1	u	1	e	1	e	1	u	1	u	1	e	1	e	1	u	1	u	1	u	1	e	1	e	1	u	1	e
fpca71	AI	Adult	30	.	.	F	Y	fpca72	18	.	.	F	N	0	0	1	1	0	e	1	u	1	e	1	e	1	u	0	u	0	e	1	u	0	u	0	u	0	e	1	e	1	u	0	u	0	e	1	e
fpca81	AI	Adult	20	.	.	M	N	fpca82	27	.	.	F	N	0	0	1	0	0	e	0	u	1	e	1	e	1	u	1	u	1	e	1	u	1	u	1	u	1	e	0	e	1	u	1	u	1	e	1	e
fpca83	AI	Adult	19	.	.	F	N	fpca84	24	.	.	F	N	1	0	0	0	0	e	1	u	1	e	1	e	0	u	1	u	1	e	1	u	1	u	1	u	1	e	1	e	1	u	1	u	0	e	0	e
fpca85	AI	Adult	21	.	.	M	N	fpca86	21	.	.	F	N	0	1	1	0	1	e	0	u	1	e	1	e	1	u	0	e	1	u	1	u	0	e	1	e	1	u	1	u	1	e	1	u	1	u	1	e
fpca87	AI	Adult	52	.	.	M	N	fpca88	51	.	.	M	Y	1	1	1	1	1	e	1	u	1	e	1	u	1	u	1	e	1	e	1	u	1	e	1	u	1	e	1	u	1	e	1	u	1	u	1	e
fpca89	DI	Adult	49	.	.	F	N	fpca90	43	.	.	F	N	0	0	1	1	1	u	1	u	1	e	1	e	1	u	1	u	1	e	1	e	1	e	0	u	0	e	1	e	1	u	0	u	1	e	1	u
fpca91	DI	Adult	29	.	.	M	Y	fpca92	23	.	.	F	Y	1	0	1	0	0	e	1	u	1	e	1	e	1	u	1	u	1	e	1	u	1	u	0	u	0	e	0	e	0	u	0	u	0	e	0	e
fpca93	DI	Adult	22	.	.	M	Y	fpca94	62	.	.	F	N	1	0	1	1	1	e	1	u	1	e	1	e	1	u	1	e	1	u	1	u	1	e	1	e	1	u	1	u	1	e	1	u	1	u	1	e
[truncated: 2 more columns]
