# Supplementary material for: Reward type influences adults’ rejections of inequality in a task designed for children
Source: PLoS One. 2022 Aug 16;17(8):e0272710. doi: 10.1371/journal.pone.0272710 (PMC9380955; doi:10.1371/journal.pone.0272710)
Supplement: S4 Data — (R) [file pone.0272710.s005.R]

av <- read.csv("S2.data.main.study.csv", header = TRUE, na.strings = ".") ## full dataset
av.random <- read.csv("S3.data.random.subset.csv", header = TRUE, na.strings = ".") ## random subset to match samples by reward type
fpc <- read.csv("S4.data.child.study.csv", header = TRUE, na.strings = ".") ## data from previous study that also tested adults (Skittles only)


##################################################
##                   PACKAGES                   ##
##################################################


#### install packages ####
# packages I'll need
ipak <- function(pkg){
  new.pkg <- pkg[!(pkg %in% installed.packages()[, "Package"])]
  if(length(new.pkg)) install.packages(new.pkg, dependencies = TRUE)
  sapply(pkg, require, character.only = TRUE)
}

# load packages
packages <- c("binom", "ggplot2", "scales", "lme4", "multcomp", "reshape2", "arm", "texreg", "plyr", "effects", "grid", "optimx", "rstanarm", "psych")
ipak(packages)

str(av)

## subject info
sum(table(av$condition, av$resource))
table(av$resource, av$actor.gender, av$condition)

describe(av$actor.age)

### when doing simr (below) may have been having issues w/ actor id so trying something new

av$actor.id.corrected <- 1:104
av$actor.id.corrected <- as.factor (av$actor.id.corrected)
                          

#### reshape data ####
av.long.dist <- melt(data = av, measure.vars = c("t1.dist", 
                                                 "t2.dist",
                                                 "t3.dist",
                                                 "t4.dist",
                                                 "t5.dist",
                                                 "t6.dist",
                                                 "t7.dist",
                                                 "t8.dist",
                                                 "t9.dist",
                                                 "t10.dist",
                                                 "t11.dist",
                                                 "t12.dist"),
                      variable.name = "trial.dist",
                      value.name = "dist")


av.long.dec <- melt(data = av, measure.vars = c("t1.dec", 
                                                 "t2.dec",
                                                 "t3.dec",
                                                 "t4.dec",
                                                 "t5.dec",
                                                 "t6.dec",
                                                 "t7.dec",
                                                 "t8.dec",
                                                 "t9.dec",
                                                 "t10.dec",
                                                 "t11.dec",
                                                 "t12.dec_paper"),
                     variable.name = "trial.dec",
                     value.name = "dec")


av.long <- av.long.dist
av.long$dec <- av.long.dec$dec

av.long$reject[av.long$dec==1] <- 0
av.long$reject[av.long$dec==0] <- 1

av.long$reject <- as.factor(av.long$reject)


## figure with binomial CIs

tab <- with(av.long, table(reject, condition, resource, dist))
tabdf <- as.data.frame(tab)
tabdf0 <- tabdf[tabdf$reject == "1", ]

# trials = denominator (i.e, total number of trials (sum of 0 and 1, for each condition, gender, eq/uneq))
tabdf0$trials <- with(tabdf, as.vector(tapply(tabdf$Freq, list(condition, resource, dist), sum)))
# binomial confidence intervals using the Agresti-Coull (1998) method
tabCI <- with(tabdf0, binom.confint(x = Freq, n = trials, methods = "agresti-coull", tol = 1e-8))
# combine both data sets
tabCI <- cbind(tabCI, tabdf0)

fig.binomial <- ggplot(tabCI, aes(y = mean, x = resource, fill = dist)) + 
  geom_bar(stat = "identity", position = position_dodge(), color = "black")  +
  geom_errorbar(aes(ymin = lower, ymax = upper), position = position_dodge(.9), color = "black", width = 0.3) +
  facet_wrap(~condition) +
  ylim (0,1) +
  ylab ("Proportion of rejections") +
  xlab ("Resource")

########### AGE EFFECT
str(av.long)
av.long$reject.num <- as.numeric(levels(av.long$reject))[av.long$reject] ## tranform to a number for purpose of figure

fig.age <- ggplot(av.long, aes(x = actor.age, y = reject.num)) + 
  geom_smooth(method='lm',formula=y~x) +
  geom_jitter(width = 0.1, height = 0.1, alpha = 0.9) +
  scale_y_continuous(breaks=seq(0,1, 0.2)) +
  scale_x_continuous(breaks=seq(0,90, 10)) +
  ylab ("Acceptances (0) and Rejections (1)") +
  xlab ("Actor age") +
  expand_limits(x = 85) +
  theme_bw() +
  theme(axis.title.x = element_text(size=20),
        axis.text.x  = element_text(size=20)) +
  theme(axis.title.y = element_text(size=20),
        axis.text.y  = element_text(size=20)) +
  theme(legend.title = element_text(size=20)) +
  theme(legend.text = element_text(size=20)) +
  theme(strip.text = element_text(size=20)) +
  theme(panel.grid.major = element_blank(), panel.grid.minor = element_blank())

#### models

mod.null <- glmer(reject ~ 
                    (1|actor.id), data = av.long, family = binomial,
                  nAGQ = 1,
                  control = glmerControl(optimizer = "optimx", optCtrl = list(method = "bobyqa")))


mod1 <- glmer(reject ~ condition*dist*resource +
                (1|actor.id), data = av.long, family = binomial,
              nAGQ = 1,
              control = glmerControl(optimizer = "optimx", optCtrl = list(method = "bobyqa")))
anova(mod.null, mod1)
drop1(mod1, test = "Chisq")
summary(mod1)


#### is this model robust to the inclusion of gender and age?
## need to remove the one actor for whom we are missing age

av.long.age.subset <- subset(av.long, actor.age > 1)

mod1.age.gender <- glmer(reject ~ actor.age + 
                actor.gender + 
                condition*dist*resource +
                (1|actor.id), data = av.long.age.subset, family = binomial,
              nAGQ = 1,
              control = glmerControl(optimizer = "optimx", optCtrl = list(method = "bobyqa")))

summary(mod1.age.gender)
drop1(mod1.age.gender, test = "Chisq")

## subset by DI and AI

av.ai <- subset(av.long, condition == "AI")
av.di <- subset(av.long, condition == "DI")

## subset by DI and AI with age and gender

av.ai.age <- subset(av.long.age.subset, condition == "AI")
av.di.age <- subset(av.long.age.subset, condition == "DI")

## DI model

mod.di <- glmer(reject ~ dist*resource +
                (1|actor.id), data = av.di, family = binomial,
              nAGQ = 1,
              control = glmerControl(optimizer = "optimx", optCtrl = list(method = "bobyqa")))

summary(mod.di)
drop1(mod.di, test = "Chisq")
library(lsmeans)
lsmeans(mod.di, pairwise~dist*resource, adjust="mvt")

## DI models w/ age and gender based on R2

mod.di.age.gender <- glmer(reject ~ dist*resource + actor.age + actor.gender +
                  (1|actor.id), data = av.di.age, family = binomial,
                nAGQ = 1,
                control = glmerControl(optimizer = "optimx", optCtrl = list(method = "bobyqa")))

summary(mod.di.age.gender)
drop1(mod.di.age.gender, test = "Chisq")
library(lsmeans)
lsmeans(mod.di.age.gender, pairwise~dist*resource, adjust="mvt")


## AI model

mod.ai <- glmer(reject ~ dist*resource +
                  (1|actor.id), data = av.ai, family = binomial,
                nAGQ = 1,
                control = glmerControl(optimizer = "optimx", optCtrl = list(method = "bobyqa")))
summary(mod.ai)
drop1(mod.ai, test = "Chisq")
lsmeans(mod.ai, pairwise~dist*resource, adjust="mvt")


## AI models w/ age and gender based on R2

mod.ai.age.gender <- glmer(reject ~ dist*resource + actor.age + actor.gender +
                             (1|actor.id), data = av.ai.age, family = binomial,
                           nAGQ = 1,
                           control = glmerControl(optimizer = "optimx", optCtrl = list(method = "bobyqa")))

summary(mod.ai.age.gender)
drop1(mod.ai.age.gender, test = "Chisq")
library(lsmeans)
lsmeans(mod.ai.age.gender, pairwise~dist*resource, adjust="mvt")

##### printing tables for the MS

htmlreg(
  list(mod1, mod1.age.gender, mod.di, mod.ai), # list of models to include
  file = "av models for main text.doc",  # output filename
  stars = c(0.001, 0.01, 0.05),
  center = TRUE,                     # center on page
  digits = 2,                        # digits for coefs and standard errors
  method = "boot",
  nsim = 1000,
  single.row = FALSE,                # standard errors below coefs or on same line
  leading.zero = TRUE,
  custom.model.names = c("Full model", "Full model with gender and age", "Disadvantageous", "Advantageous"), # model names
  inline.css = FALSE, doctype = TRUE, html.tag = TRUE, head.tag = TRUE, body.tag = TRUE
)

##### printing tables for the MS based on R2 (R wanted us to include age and gender with AI and DI models)

htmlreg(
  list(mod1, mod1.age.gender, mod.di.age.gender, mod.ai.age.gender), # list of models to include
  file = "av models for main text with age and gender.doc",  # output filename
  stars = c(0.001, 0.01, 0.05),
  center = TRUE,                     # center on page
  digits = 2,                        # digits for coefs and standard errors
  method = "boot",
  nsim = 1000,
  single.row = FALSE,                # standard errors below coefs or on same line
  leading.zero = TRUE,
  custom.model.names = c("Full model", "Full model with gender and age", "Disadvantageous", "Advantageous"), # model names
  inline.css = FALSE, doctype = TRUE, html.tag = TRUE, head.tag = TRUE, body.tag = TRUE
)


## SOM models w/ random subset

#### our samples are imbalanced because we tested extra participants because we thought we'd exclude based on skittle motivation but did not, as described in the MS
### to deal with this we'll randomly subset our Skittle condition so that it matches with the token condition

sum(table(av.random$condition, av.random$resource))

#### reshape data ####
av.long.dist.random <- melt(data = av.random, measure.vars = c("t1.dist", 
                                                 "t2.dist",
                                                 "t3.dist",
                                                 "t4.dist",
                                                 "t5.dist",
                                                 "t6.dist",
                                                 "t7.dist",
                                                 "t8.dist",
                                                 "t9.dist",
                                                 "t10.dist",
                                                 "t11.dist",
                                                 "t12.dist"),
                     variable.name = "trial.dist",
                     value.name = "dist")


av.long.dec.random <- melt(data = av.random, measure.vars = c("t1.dec", 
                                                "t2.dec",
                                                "t3.dec",
                                                "t4.dec",
                                                "t5.dec",
                                                "t6.dec",
                                                "t7.dec",
                                                "t8.dec",
                                                "t9.dec",
                                                "t10.dec",
                                                "t11.dec",
                                                "t12.dec_paper"),
                    variable.name = "trial.dec",
                    value.name = "dec")


av.long.random <- av.long.dist.random
av.long.random$dec <- av.long.dec.random$dec


av.long.random$reject[av.long.random$dec==1] <- 0
av.long.random$reject[av.long.random$dec==0] <- 1

tab <- with(av.long.random, table(reject, condition, resource, dist))
tabdf <- as.data.frame(tab)
tabdf0 <- tabdf[tabdf$reject == "1", ]

# trials = denominator (i.e, total number of trials (sum of 0 and 1, for each condition, gender, eq/uneq))
tabdf0$trials <- with(tabdf, as.vector(tapply(tabdf$Freq, list(condition, resource, dist), sum)))
# binomial confidence intervals using the Agresti-Coull (1998) method
tabCI <- with(tabdf0, binom.confint(x = Freq, n = trials, methods = "agresti-coull", tol = 1e-8))
# combine both data sets
tabCI <- cbind(tabCI, tabdf0)

tabCI$Distribution <- tabCI$dist
tabCI$Distribution <- factor(tabCI$Distribution, level = c("e", "u"), labels = c("Equal", "Unequal"))
tabCI$condition <- factor(tabCI$condition, level = c("DI", "AI"), labels = c("Disadvantageous (1-4)", "Advantageous (4-1)"))


fig.binomial.random <- ggplot(tabCI, aes(y = mean, x = resource, fill = Distribution)) + 
  geom_bar(stat = "identity", position = position_dodge(), color = "black")  +
  geom_errorbar(aes(ymin = lower, ymax = upper), position = position_dodge(.9), color = "black", width = 0.3) +
  facet_wrap(~condition) +
  theme_set(theme_bw(base_size = 20)) +
  ylim (0,1) +
  ylab ("Proportion of rejections") +
  xlab ("Reward type") 
 


mod1.random <- glmer(reject ~ condition*dist*resource +
                (1|actor.id), data = av.long.random, family = binomial,
              nAGQ = 1,
              control = glmerControl(optimizer = "optimx", optCtrl = list(method = "bobyqa")))


summary(mod1.random)
drop1(mod1.random, test = "Chisq")

htmlreg(
  list(mod1.random), # list of models to include
  file = "av subset models.doc",  # output filename
  stars = c(0.001, 0.01, 0.05),
  center = TRUE,                     # center on page
  digits = 2,                        # digits for coefs and standard errors
  method = "boot",
  nsim = 1000,
  single.row = FALSE,                # standard errors below coefs or on same line
  leading.zero = TRUE,
  custom.model.names = c("Full model with random subset"), # model names
  inline.css = FALSE, doctype = TRUE, html.tag = TRUE, head.tag = TRUE, body.tag = TRUE
)


###### now let's look at our data relative to the FPC stuff which also had adults in it

str(fpc)

fpc.long.dist <- melt(data = fpc, measure.vars = c("c.t1.dist", 
                                                               "c.t2.dist",
                                                               "c.t3.dist",
                                                               "c.t4.dist",
                                                               "c.t5.dist",
                                                               "c.t6.dist",
                                                               "c.t7.dist",
                                                               "c.t8.dist"),
                            variable.name = "fpc.trial.dist",
                            value.name = "fpc.dist")

fpc.long.dec <- melt(data = fpc, measure.vars = c("c.t1.dec", 
                                              "c.t2.dec",
                                              "c.t3.dec",
                                              "c.t4.dec",
                                              "c.t5.dec",
                                              "c.t6.dec",
                                              "c.t7.dec",
                                              "c.t8.dec"),
                 variable.name = "fpc.trial.dec",
                 value.name = "fpc.dec")

fpc.long <- fpc.long.dist
fpc.long$dec <- fpc.long.dec$fpc.dec
str(fpc.long)

fpc.long$reject[fpc.long$dec==1] <- 0
fpc.long$reject[fpc.long$dec==0] <- 1

tab <- with(fpc.long, table(reject, condition, fpc.dist, actor.age.group))
tabdf <- as.data.frame(tab)
tabdf0 <- tabdf[tabdf$reject == "1", ]

# trials = denominator (i.e, total number of trials (sum of 0 and 1, for each condition, gender, eq/uneq))
tabdf0$trials <- with(tabdf, as.vector(tapply(tabdf$Freq, list(condition, fpc.dist, actor.age.group), sum)))
# binomial confidence intervals using the Agresti-Coull (1998) method
tabCI <- with(tabdf0, binom.confint(x = Freq, n = trials, methods = "agresti-coull", tol = 1e-8))
# combine both data sets
tabCI <- cbind(tabCI, tabdf0)

fpc.fig.binomial <- ggplot(tabCI, aes(y = mean, x = actor.age.group, fill = fpc.dist)) + 
  geom_bar(stat = "identity", position = position_dodge(), color = "black")  +
  geom_errorbar(aes(ymin = lower, ymax = upper), position = position_dodge(.9), color = "black", width = 0.3) +
  facet_wrap(~condition) +
  ylim (0,1) +
  ylab ("Proportion of rejections") +
  xlab ("Age group")

############################################################################################
################################ trial analyses for R1 #####################################
############################################################################################


### For our PLOS1 revision, Rs asked us to examine decisions across trials

#### need to create a trial variable
str(av.long)
av.long$trial.dist
av.long$trial.num [av.long$trial.dist == "t1.dist"] <- 1
av.long$trial.num [av.long$trial.dist == "t2.dist"] <- 2
av.long$trial.num [av.long$trial.dist == "t3.dist"] <- 3
av.long$trial.num [av.long$trial.dist == "t4.dist"] <- 4
av.long$trial.num [av.long$trial.dist == "t5.dist"] <- 5
av.long$trial.num [av.long$trial.dist == "t6.dist"] <- 6
av.long$trial.num [av.long$trial.dist == "t7.dist"] <- 7
av.long$trial.num [av.long$trial.dist == "t8.dist"] <- 8
av.long$trial.num [av.long$trial.dist == "t9.dist"] <- 9
av.long$trial.num [av.long$trial.dist == "t10.dist"] <- 10
av.long$trial.num [av.long$trial.dist == "t11.dist"] <- 11
av.long$trial.num [av.long$trial.dist == "t12.dist"] <- 12

#### now create a variable that shows trial number by distribution (e.g., first time participant sees an unequal trial vs 6th time)
attach(av.long)
av.long.sorted <- av.long[order(actor.id, dist, trial.num),]

## 1248/6
av.long.sorted$trial.by.dist <- rep(c("1","2","3","4","5","6"),times=208)
av.long.sorted$trial.by.dist <- as.numeric(av.long.sorted$trial.by.dist)
str(av.long.sorted)

### create a table showing rejections on trial 1 by allocation type, condition and distribution
av.long.T1 <- subset(av.long, trial.num == 1)
table(av.long.T1$dist, av.long.T1$dec, av.long.T1$condition, av.long.T1$resource)


### create two plots: one for trial number ignoring distribution and the other by distribution

fig.trial.number <- ggplot(av.long, aes(x = trial.num, y = reject.num)) + 
  geom_smooth(method='lm',formula=y~x) +
  geom_jitter(width = 0.1, height = 0.1, alpha = 0.9) +
  #ylim (0,1) +
  scale_x_continuous(breaks=seq(1,12, 1)) +
  scale_y_continuous(breaks=seq(0,1, 0.2)) +
  facet_wrap (~ condition*resource) +
  ylab ("Acceptances (0) and Rejections (1)") +
  xlab ("Trial number") +
  theme_bw() +
  theme(axis.title.x = element_text(size=20),
        axis.text.x  = element_text(size=20)) +
  theme(axis.title.y = element_text(size=20),
        axis.text.y  = element_text(size=20)) +
  theme(legend.title = element_text(size=20)) +
  theme(legend.text = element_text(size=20)) +
  theme(strip.text = element_text(size=20)) +
  theme(panel.grid.major = element_blank(), panel.grid.minor = element_blank())

fig.trial.number.by.dist <- ggplot(av.long.sorted, aes(x = trial.by.dist, y = reject.num, group = dist, color = dist)) + 
  geom_smooth(method='lm',formula=y~x) +
  geom_jitter(width = 0.1, height = 0.1, alpha = 0.9) +
  facet_wrap (~ condition*resource) +
  scale_color_discrete(name="Distribution",
                      breaks=c("e", "u"),
                      labels=c("Equal", "Unequal")) +
  scale_y_continuous(breaks=seq(0,1, 0.2)) +
  ylab ("Acceptances (0) and Rejections (1)") +
  xlab ("Trial number") +
  theme_bw() +
  theme(axis.title.x = element_text(size=20),
        axis.text.x  = element_text(size=20)) +
  theme(axis.title.y = element_text(size=20),
        axis.text.y  = element_text(size=20)) +
  theme(legend.title = element_text(size=20)) +
  theme(legend.text = element_text(size=20)) +
  theme(strip.text = element_text(size=20)) +
  theme(panel.grid.major = element_blank(), panel.grid.minor = element_blank())


#### models

mod1.trials <- glmer(reject ~ condition*dist*resource + trial.num +
                     (1|actor.id), data = av.long, family = binomial,
                     nAGQ = 1,
                     control = glmerControl(optimizer = "optimx", optCtrl = list(method = "bobyqa")))
summary(mod1.trials)
drop1(mod1.trials, test = "Chisq")

mod1.trials.by.dist <- glmer(reject ~ condition*dist*resource + trial.by.dist*dist +
                       (1|actor.id), data = av.long.sorted, family = binomial,
                     nAGQ = 1,
                     control = glmerControl(optimizer = "optimx", optCtrl = list(method = "bobyqa")))
summary(mod1.trials.by.dist)
drop1(mod1.trials.by.dist, test = "Chisq")

str(av.long)
av.long.trials.di <- subset(av.long, condition == "DI")
av.long.trials.ai <- subset(av.long, condition == "AI")


av.long.trials.by.dist.di <- subset(av.long.sorted, condition == "DI")
av.long.trials.by.dist.ai <- subset(av.long.sorted, condition == "AI")

#### DI

mod1.trials.di <- glmer(reject ~ dist*resource + trial.num +
                       (1|actor.id), data = av.long.trials.di, family = binomial,
                     nAGQ = 1,
                     control = glmerControl(optimizer = "optimx", optCtrl = list(method = "bobyqa")))
summary(mod1.trials.di)
drop1(mod1.trials.di, test = "Chisq")

mod1.trials.by.dist.di <- glmer(reject ~ dist*resource + trial.by.dist*dist +
                               (1|actor.id), data = av.long.trials.by.dist.di, family = binomial,
                             nAGQ = 1,
                             control = glmerControl(optimizer = "optimx", optCtrl = list(method = "bobyqa")))
summary(mod1.trials.by.dist.di)
drop1(mod1.trials.by.dist.di, test = "Chisq")

## AI

mod1.trials.ai <- glmer(reject ~ dist*resource + trial.num +
                          (1|actor.id), data = av.long.trials.ai, family = binomial,
                        nAGQ = 1,
                        control = glmerControl(optimizer = "optimx", optCtrl = list(method = "bobyqa")))
summary(mod1.trials.ai)
drop1(mod1.trials.ai, test = "Chisq")

mod1.trials.by.dist.ai <- glmer(reject ~ dist*resource + trial.by.dist*dist +
                                  (1|actor.id), data = av.long.trials.by.dist.ai, family = binomial,
                                nAGQ = 1,
                                control = glmerControl(optimizer = "optimx", optCtrl = list(method = "bobyqa")))
summary(mod1.trials.by.dist.ai)
drop1(mod1.trials.by.dist.ai, test = "Chisq")


##### printing tables for the MS

htmlreg(
  list(mod1.trials, mod1.trials.di, mod1.trials.ai, mod1.trials.by.dist, mod1.trials.by.dist.di, mod1.trials.by.dist.ai), # list of models to include
  file = "av models for trial number.doc",  # output filename
  stars = c(0.001, 0.01, 0.05),
  center = TRUE,                     # center on page
  digits = 2,                        # digits for coefs and standard errors
  method = "boot",
  nsim = 1000,
  single.row = FALSE,                # standard errors below coefs or on same line
  leading.zero = TRUE,
  #custom.model.names = c("Full model", "Full model with gender and age", "Disadvantageous", "Advantageous"), # model names
  inline.css = FALSE, doctype = TRUE, html.tag = TRUE, head.tag = TRUE, body.tag = TRUE
)


############################################################################################
################################ sensitivity analyses ######################################
############################################################################################

#### NOTE: some of this code is commented out because it is computationally intensive

#### sensitivity analyses

#install.packages("simr")
#library(simr)

test4 <- read.csv("S6.simr.data.frame.csv", header = TRUE, na.strings = "NA") ## full dataset
test5 <- na.omit(test4)
lastResult()$errors

mod1.sensitivity <- glmer(av.long.reject ~ av.long.condition*av.long.dist*av.long.resource +
                            (1|av.long.actor.id.corrected), data = test5, family = binomial,
                          nAGQ = 1,
                          control = glmerControl(optimizer = "optimx", optCtrl = list(method = "bobyqa")))


#pSim_intxn <- powerSim(mod1.sensitivity, test = fixed("av.long.conditionDI:av.long.distu:av.long.resourceTokens", "z"), nsim = 1000)
#loop to estimate the minimum effect size of condition that we can detect with 80% power

intxn2C <- seq(-3, 3, 0.5)
pwr <- NA
for(i in 1:length(intxn2C)){
  fixef(mod1.sensitivity)["av.long.conditionDI:av.long.distu:av.long.resourceTokens"] <- intxn2C[i]
  pwr[i] <- round(as.numeric(summary(powerSim(mod1.sensitivity, test = fixed("av.long.conditionDI:av.long.distu:av.long.resourceTokens", "z"), nsim = 100, seed = 123))[3]),3)
}
minES_intxn2C <- cbind("Unstd ES" = intxn2C, Power = pwr)

str(test5)
av.ai.sim <- subset(test5, av.long.condition == "AI")
av.di.sim <- subset(test5, av.long.condition == "DI")

## DI model

mod.di.sim <- glmer(av.long.reject ~ av.long.dist*av.long.resource +
                      (1|av.long.actor.id.corrected), data = av.di.sim, family = binomial,
                    nAGQ = 1,
                    control = glmerControl(optimizer = "optimx", optCtrl = list(method = "bobyqa")))

summary(mod.di.sim)
#pSim_intxn.di <- powerSim(mod.di.sim, test = fixed("av.long.distu:av.long.resourceTokens", "z"), nsim = 10)


# # loop to estimate the minimum effect size of condition that we can detect with 80% power
intxn2C.di <- seq(-3, 3, 0.5)
pwr <- NA
for(i in 1:length(intxn2C.di)){
  fixef(mod.di.sim)["av.long.distu:av.long.resourceTokens"] <- intxn2C.di[i]
  pwr[i] <- round(as.numeric(summary(powerSim(mod.di.sim, test = fixed("av.long.distu:av.long.resourceTokens", "z"), nsim = 100, seed = 123))[3]),3)
}
minES_intxn2C.di <- cbind("Unstd ES" = intxn2C.di, Power = pwr)


## AI model

mod.ai.sim <- glmer(av.long.reject ~ av.long.dist*av.long.resource +
                      (1|av.long.actor.id.corrected), data = av.ai.sim, family = binomial,
                    nAGQ = 1,
                    control = glmerControl(optimizer = "optimx", optCtrl = list(method = "bobyqa")))

summary(mod.ai.sim)
#pSim_intxn.ai <- powerSim(mod.ai.sim, test = fixed("av.long.distu:av.long.resourceTokens", "z"), nsim = 10)

intxn2C.ai <- seq(-3, 3, 0.5)
pwr <- NA
for(i in 1:length(intxn2C.ai)){
  fixef(mod.ai.sim)["av.long.distu:av.long.resourceTokens"] <- intxn2C.ai[i]
  pwr[i] <- round(as.numeric(summary(powerSim(mod.ai.sim, test = fixed("av.long.distu:av.long.resourceTokens", "z"), nsim = 100, seed = 123))[3]),3)
}
minES_intxn2C.ai <- cbind("Unstd ES" = intxn2C.ai, Power = pwr)
