# Supplementary material for: Reward type influences adults’ rejections of inequality in a task designed for children
Source: PLoS One. 2022 Aug 16;17(8):e0272710. doi: 10.1371/journal.pone.0272710 (PMC9380955; doi:10.1371/journal.pone.0272710)
Supplement: S5 Data — (CSV) [file pone.0272710.s006.csv]

	av.long.actor.id.corrected	av.long.condition	av.long.dist	av.long.resource	av.long.reject
1	1	DI	e	Skittles	0
2	2	DI	e	Skittles	0
3	3	DI	e	Skittles	1
4	4	DI	u	Skittles	0
5	5	AI	e	Skittles	1
6	6	AI	e	Skittles	0
7	7	AI	e	Skittles	0
8	8	AI	u	Skittles	0
9	9	DI	e	Tokens	0
10	10	DI	u	Tokens	0
11	11	DI	u	Tokens	0
12	12	DI	e	Tokens	0
13	13	DI	e	Tokens	0
14	14	AI	e	Tokens	0
15	15	AI	e	Tokens	0
16	16	DI	u	Skittles	0
17	17	DI	e	Skittles	0
18	18	DI	e	Skittles	1
19	19	DI	e	Skittles	0
20	20	DI	e	Skittles	0
21	21	AI	u	Skittles	0
22	22	AI	e	Skittles	0
23	23	AI	e	Skittles	0
24	24	AI	e	Skittles	0
25	25	AI	e	Skittles	0
26	26	DI	u	Tokens	0
27	27	DI	e	Tokens	0
28	28	DI	e	Tokens	0
29	29	DI	u	Tokens	0
30	30	DI	u	Tokens	1
31	31	AI	e	Tokens	0
32	32	AI	u	Tokens	0
33	33	AI	u	Tokens	0
34	34	AI	e	Tokens	0
35	35	AI	e	Tokens	0
36	36	AI	e	Tokens	0
37	37	AI	e	Tokens	0
38	38	AI	u	Tokens	0
39	39	DI	u	Skittles	0
40	40	DI	e	Skittles	0
41	41	DI	e	Skittles	1
42	42	DI	u	Skittles	0
43	43	DI	u	Skittles	0
44	44	DI	u	Skittles	0
45	45	AI	e	Skittles	0
46	46	AI	e	Skittles	0
47	47	AI	u	Skittles	1
48	48	AI	u	Skittles	0
49	49	DI	e	Tokens	0
50	50	DI	u	Tokens	0
51	51	DI	e	Tokens	0
52	52	DI	u	Tokens	0
53	53	DI	u	Tokens	0
54	54	AI	e	Tokens	0
55	55	AI	e	Tokens	0
56	56	AI	u	Tokens	0
57	57	AI	u	Tokens	0
58	58	AI	e	Tokens	0
59	59	AI	u	Tokens	0
60	60	DI	e	Skittles	0
61	61	DI	u	Skittles	0
62	62	DI	e	Skittles	0
63	63	DI	e	Tokens	0
64	64	DI	u	Skittles	0
65	65	DI	u	Skittles	0
66	66	DI	u	Tokens	0
67	67	AI	u	Skittles	0
68	68	DI	e	Tokens	0
69	69	AI	e	Skittles	1
70	70	AI	u	Skittles	0
71	71	DI	e	Tokens	0
72	72	AI	u	Skittles	0
73	73	DI	u	Tokens	0
74	74	AI	e	Tokens	0
75	75	AI	u	Tokens	0
76	76	AI	e	Tokens	0
77	77	AI	u	Tokens	0
78	78	DI	u	Tokens	0
79	79	DI	e	Tokens	0
80	80	DI	e	Skittles	0
81	81	DI	u	Skittles	1
82	82	DI	e	Skittles	0
83	83	DI	e	Skittles	1
84	84	DI	u	Skittles	0
85	85	DI	u	Skittles	0
86	86	DI	e	Skittles	0
87	87	DI	e	Skittles	0
88	88	DI	e	Skittles	0
89	89	DI	e	Skittles	0
90	90	DI	u	Skittles	0
91	91	DI	e	Skittles	0
92	92	AI	e	Skittles	0
93	93	AI	u	Skittles	0
94	94	AI	e	Skittles	0
95	95	AI	e	Skittles	0
96	96	AI	u	Skittles	1
97	97	AI	u	Skittles	0
98	98	AI	e	Skittles	0
99	99	AI	e	Skittles	0
100	100	AI	e	Skittles	0
101	101	AI	e	Skittles	0
102	102	AI	u	Skittles	0
103	103	AI	e	Skittles	1
104	104	AI	e	Skittles	0
105	1	DI	e	Skittles	0
106	2	DI	e	Skittles	0
107	3	DI	e	Skittles	0
108	4	DI	e	Skittles	0
109	5	AI	e	Skittles	0
110	6	AI	e	Skittles	0
111	7	AI	e	Skittles	1
112	8	AI	e	Skittles	0
113	9	DI	e	Tokens	0
114	10	DI	e	Tokens	0
115	11	DI	u	Tokens	0
116	12	DI	u	Tokens	0
117	13	DI	e	Tokens	0
118	14	AI	e	Tokens	0
119	15	AI	e	Tokens	0
120	16	DI	u	Skittles	0
121	17	DI	u	Skittles	0
122	18	DI	e	Skittles	0
123	19	DI	e	Skittles	0
124	20	DI	u	Skittles	0
125	21	AI	u	Skittles	0
126	22	AI	u	Skittles	0
127	23	AI	e	Skittles	0
128	24	AI	e	Skittles	0
129	25	AI	u	Skittles	0
130	26	DI	u	Tokens	1
131	27	DI	u	Tokens	1
132	28	DI	e	Tokens	0
133	29	DI	e	Tokens	1
134	30	DI	e	Tokens	0
135	31	AI	e	Tokens	0
136	32	AI	e	Tokens	0
137	33	AI	u	Tokens	0
138	34	AI	u	Tokens	0
139	35	AI	e	Tokens	0
140	36	AI	e	Tokens	0
141	37	AI	u	Tokens	0
142	38	AI	u	Tokens	0
143	39	DI	u	Skittles	0
144	40	DI	u	Skittles	1
145	41	DI	e	Skittles	0
146	42	DI	e	Skittles	0
147	43	DI	e	Skittles	0
148	44	DI	u	Skittles	0
149	45	AI	u	Skittles	0
150	46	AI	e	Skittles	0
151	47	AI	e	Skittles	0
152	48	AI	e	Skittles	0
153	49	DI	e	Tokens	0
154	50	DI	e	Tokens	0
155	51	DI	e	Tokens	0
156	52	DI	e	Tokens	0
157	53	DI	u	Tokens	0
158	54	AI	u	Tokens	0
159	55	AI	e	Tokens	0
160	56	AI	e	Tokens	0
161	57	AI	e	Tokens	0
162	58	AI	e	Tokens	0
163	59	AI	e	Tokens	0
164	60	DI	e	Skittles	0
165	61	DI	e	Skittles	1
166	62	DI	e	Skittles	0
167	63	DI	e	Tokens	0
168	64	DI	e	Skittles	0
169	65	DI	u	Skittles	0
170	66	DI	e	Tokens	0
171	67	AI	e	Skittles	0
172	68	DI	e	Tokens	0
173	69	AI	e	Skittles	1
174	70	AI	e	Skittles	0
175	71	DI	e	Tokens	0
176	72	AI	u	Skittles	0
177	73	DI	e	Tokens	0
178	74	AI	e	Tokens	0
179	75	AI	e	Tokens	0
180	76	AI	e	Tokens	0
181	77	AI	e	Tokens	0
182	78	DI	u	Tokens	0
183	79	DI	u	Tokens	0
184	80	DI	e	Skittles	0
185	81	DI	e	Skittles	0
186	82	DI	e	Skittles	0
187	83	DI	e	Skittles	0
188	84	DI	e	Skittles	0
189	85	DI	u	Skittles	0
190	86	DI	u	Skittles	0
191	87	DI	e	Skittles	0
192	88	DI	e	Skittles	0
193	89	DI	u	Skittles	0
194	90	DI	u	Skittles	0
195	91	DI	u	Skittles	0
196	92	AI	e	Skittles	0
197	93	AI	e	Skittles	0
198	94	AI	e	Skittles	0
199	95	AI	e	Skittles	0
200	96	AI	e	Skittles	0
201	97	AI	u	Skittles	1
202	98	AI	u	Skittles	0
203	99	AI	e	Skittles	0
204	100	AI	e	Skittles	0
205	101	AI	u	Skittles	0
206	102	AI	u	Skittles	0
207	103	AI	u	Skittles	0
208	104	AI	e	Skittles	0
209	1	DI	e	Skittles	0
210	2	DI	u	Skittles	0
211	3	DI	u	Skittles	0
212	4	DI	e	Skittles	0
213	5	AI	e	Skittles	1
214	6	AI	u	Skittles	1
215	7	AI	u	Skittles	0
216	8	AI	e	Skittles	0
217	9	DI	u	Tokens	0
218	10	DI	e	Tokens	1
219	11	DI	e	Tokens	0
220	12	DI	e	Tokens	0
221	13	DI	u	Tokens	0
222	14	AI	e	Tokens	0
223	15	AI	u	Tokens	1
224	16	DI	e	Skittles	0
225	17	DI	e	Skittles	0
226	18	DI	u	Skittles	0
227	19	DI	e	Skittles	0
228	20	DI	u	Skittles	0
229	21	AI	e	Skittles	0
230	22	AI	e	Skittles	0
231	23	AI	u	Skittles	1
232	24	AI	e	Skittles	0
233	25	AI	u	Skittles	0
234	26	DI	e	Tokens	0
235	27	DI	u	Tokens	1
236	28	DI	u	Tokens	0
237	29	DI	e	Tokens	1
238	30	DI	e	Tokens	0
239	31	AI	u	Tokens	1
240	32	AI	e	Tokens	0
241	33	AI	e	Tokens	0
242	34	AI	e	Tokens	0
243	35	AI	u	Tokens	0
244	36	AI	e	Tokens	0
245	37	AI	u	Tokens	1
246	38	AI	e	Tokens	0
247	39	DI	e	Skittles	0
248	40	DI	u	Skittles	0
249	41	DI	u	Skittles	0
250	42	DI	e	Skittles	0
251	43	DI	e	Skittles	0
252	44	DI	e	Skittles	0
253	45	AI	u	Skittles	0
254	46	AI	u	Skittles	0
255	47	AI	e	Skittles	1
256	48	AI	e	Skittles	0
257	49	DI	u	Tokens	0
258	50	DI	u	Tokens	1
259	51	DI	e	Tokens	0
260	52	DI	u	Tokens	0
261	53	DI	u	Tokens	0
262	54	AI	u	Tokens	0
263	55	AI	u	Tokens	0
264	56	AI	e	Tokens	0
265	57	AI	e	Tokens	0
266	58	AI	u	Tokens	0
267	59	AI	u	Tokens	0
268	60	DI	u	Skittles	0
269	61	DI	u	Skittles	1
270	62	DI	e	Skittles	1
271	63	DI	e	Tokens	0
272	64	DI	u	Skittles	0
273	65	DI	u	Skittles	0
274	66	DI	u	Tokens	0
275	67	AI	u	Skittles	0
276	68	DI	u	Tokens	0
277	69	AI	e	Skittles	1
278	70	AI	u	Skittles	0
279	71	DI	u	Tokens	0
280	72	AI	u	Skittles	0
281	73	DI	e	Tokens	0
282	74	AI	e	Tokens	0
283	75	AI	u	Tokens	0
284	76	AI	e	Tokens	0
285	77	AI	u	Tokens	0
286	78	DI	e	Tokens	0
287	79	DI	e	Tokens	0
288	80	DI	e	Skittles	0
289	81	DI	u	Skittles	1
290	82	DI	u	Skittles	0
291	83	DI	u	Skittles	0
292	84	DI	e	Skittles	1
293	85	DI	e	Skittles	1
294	86	DI	e	Skittles	0
295	87	DI	u	Skittles	0
296	88	DI	e	Skittles	0
297	89	DI	u	Skittles	0
298	90	DI	e	Skittles	0
299	91	DI	u	Skittles	1
300	92	AI	e	Skittles	0
301	93	AI	u	Skittles	0
302	94	AI	u	Skittles	0
303	95	AI	u	Skittles	0
304	96	AI	e	Skittles	0
305	97	AI	e	Skittles	0
306	98	AI	e	Skittles	1
307	99	AI	u	Skittles	1
308	100	AI	e	Skittles	0
309	101	AI	u	Skittles	0
310	102	AI	e	Skittles	0
311	103	AI	u	Skittles	1
312	104	AI	u	Skittles	0
313	1	DI	u	Skittles	0
314	2	DI	e	Skittles	0
315	3	DI	u	Skittles	0
316	4	DI	e	Skittles	0
317	5	AI	u	Skittles	0
318	6	AI	e	Skittles	0
319	7	AI	u	Skittles	1
320	8	AI	e	Skittles	0
321	9	DI	u	Tokens	0
322	10	DI	e	Tokens	0
323	11	DI	e	Tokens	0
324	12	DI	e	Tokens	0
325	13	DI	e	Tokens	0
326	14	AI	u	Tokens	0
327	15	AI	e	Tokens	0
328	16	DI	e	Skittles	0
329	17	DI	e	Skittles	0
330	18	DI	e	Skittles	0
331	19	DI	e	Skittles	0
332	20	DI	u	Skittles	0
333	21	AI	e	Skittles	0
334	22	AI	e	Skittles	0
335	23	AI	e	Skittles	0
336	24	AI	e	Skittles	0
337	25	AI	u	Skittles	0
338	26	DI	e	Tokens	0
339	27	DI	e	Tokens	0
340	28	DI	e	Tokens	0
341	29	DI	u	Tokens	0
342	30	DI	e	Tokens	0
343	31	AI	u	Tokens	0
344	32	AI	e	Tokens	0
345	33	AI	e	Tokens	0
346	34	AI	e	Tokens	0
347	35	AI	e	Tokens	0
348	36	AI	e	Tokens	0
349	37	AI	u	Tokens	0
350	38	AI	e	Tokens	0
351	39	DI	e	Skittles	0
352	40	DI	e	Skittles	0
353	41	DI	e	Skittles	0
354	42	DI	u	Skittles	0
355	43	DI	e	Skittles	0
356	44	DI	e	Skittles	0
357	45	AI	e	Skittles	0
358	46	AI	e	Skittles	0
359	47	AI	u	Skittles	1
360	48	AI	e	Skittles	0
361	49	DI	u	Tokens	0
362	50	DI	u	Tokens	0
363	51	DI	e	Tokens	0
364	52	DI	e	Tokens	0
365	53	DI	e	Tokens	0
366	54	AI	e	Tokens	0
367	55	AI	e	Tokens	0
368	56	AI	u	Tokens	0
369	57	AI	e	Tokens	0
370	58	AI	u	Tokens	0
371	59	AI	u	Tokens	0
372	60	DI	u	Skittles	0
373	61	DI	u	Skittles	1
374	62	DI	e	Skittles	0
375	63	DI	u	Tokens	1
376	64	DI	e	Skittles	0
377	65	DI	e	Skittles	0
378	66	DI	e	Tokens	0
379	67	AI	u	Skittles	0
380	68	DI	e	Tokens	0
381	69	AI	e	Skittles	1
382	70	AI	e	Skittles	0
383	71	DI	u	Tokens	0
384	72	AI	e	Skittles	0
385	73	DI	e	Tokens	0
386	74	AI	e	Tokens	0
387	75	AI	e	Tokens	0
388	76	AI	u	Tokens	0
389	77	AI	e	Tokens	0
390	78	DI	e	Tokens	0
391	79	DI	e	Tokens	0
392	80	DI	u	Skittles	0
393	81	DI	e	Skittles	0
394	82	DI	e	Skittles	0
395	83	DI	u	Skittles	0
396	84	DI	e	Skittles	1
397	85	DI	e	Skittles	0
398	86	DI	e	Skittles	0
399	87	DI	e	Skittles	0
400	88	DI	e	Skittles	0
401	89	DI	u	Skittles	0
402	90	DI	e	Skittles	0
403	91	DI	e	Skittles	0
404	92	AI	u	Skittles	1
405	93	AI	e	Skittles	0
406	94	AI	e	Skittles	0
407	95	AI	u	Skittles	0
408	96	AI	e	Skittles	1
409	97	AI	e	Skittles	0
410	98	AI	e	Skittles	1
411	99	AI	e	Skittles	0
412	100	AI	e	Skittles	0
413	101	AI	u	Skittles	0
414	102	AI	e	Skittles	0
415	103	AI	e	Skittles	0
416	104	AI	e	Skittles	0
417	1	DI	e	Skittles	0
418	2	DI	e	Skittles	0
419	3	DI	e	Skittles	0
420	4	DI	u	Skittles	0
421	5	AI	e	Skittles	1
422	6	AI	e	Skittles	0
423	7	AI	e	Skittles	0
424	8	AI	u	Skittles	0
425	9	DI	e	Tokens	0
426	10	DI	u	Tokens	1
427	11	DI	u	Tokens	0
428	12	DI	e	Tokens	0
429	13	DI	u	Tokens	0
430	14	AI	e	Tokens	0
431	15	AI	e	Tokens	0
432	16	DI	u	Skittles	0
433	17	DI	e	Skittles	0
434	18	DI	u	Skittles	1
435	19	DI	u	Skittles	0
436	20	DI	e	Skittles	0
437	21	AI	u	Skittles	0
438	22	AI	e	Skittles	0
439	23	AI	u	Skittles	0
440	24	AI	u	Skittles	0
441	25	AI	e	Skittles	0
442	26	DI	u	Tokens	1
443	27	DI	e	Tokens	0
444	28	DI	u	Tokens	0
445	29	DI	e	Tokens	0
446	30	DI	u	Tokens	1
447	31	AI	e	Tokens	1
448	32	AI	u	Tokens	0
449	33	AI	u	Tokens	0
450	34	AI	e	Tokens	0
451	35	AI	u	Tokens	0
452	36	AI	u	Tokens	0
453	37	AI	e	Tokens	1
454	38	AI	u	Tokens	0
455	39	DI	u	Skittles	0
456	40	DI	e	Skittles	0
457	41	DI	e	Skittles	0
458	42	DI	e	Skittles	0
459	43	DI	u	Skittles	0
460	44	DI	u	Skittles	0
461	45	AI	e	Skittles	0
462	46	AI	e	Skittles	0
463	47	AI	e	Skittles	0
464	48	AI	u	Skittles	0
465	49	DI	u	Tokens	0
466	50	DI	e	Tokens	0
467	51	DI	e	Tokens	0
468	52	DI	u	Tokens	0
469	53	DI	e	Tokens	0
470	54	AI	e	Tokens	0
471	55	AI	e	Tokens	0
472	56	AI	e	Tokens	0
473	57	AI	u	Tokens	0
474	58	AI	u	Tokens	0
475	59	AI	e	Tokens	0
476	60	DI	u	Skittles	0
477	61	DI	e	Skittles	0
478	62	DI	e	Skittles	0
479	63	DI	e	Tokens	0
480	64	DI	u	Skittles	0
481	65	DI	e	Skittles	0
482	66	DI	u	Tokens	0
483	67	AI	e	Skittles	0
484	68	DI	e	Tokens	0
485	69	AI	e	Skittles	1
486	70	AI	u	Skittles	0
487	71	DI	e	Tokens	0
488	72	AI	e	Skittles	0
489	73	DI	u	Tokens	0
490	74	AI	e	Tokens	0
491	75	AI	u	Tokens	0
492	76	AI	e	Tokens	0
493	77	AI	u	Tokens	0
494	78	DI	u	Tokens	0
495	79	DI	e	Tokens	0
496	80	DI	e	Skittles	0
497	81	DI	u	Skittles	1
498	82	DI	e	Skittles	0
499	83	DI	e	Skittles	1
500	84	DI	u	Skittles	0
501	85	DI	u	Skittles	1
502	86	DI	e	Skittles	0
503	87	DI	u	Skittles	0
504	88	DI	u	Skittles	0
505	89	DI	e	Skittles	0
506	90	DI	u	Skittles	0
507	91	DI	e	Skittles	0
508	92	AI	e	Skittles	0
509	93	AI	u	Skittles	0
510	94	AI	e	Skittles	0
511	95	AI	e	Skittles	0
512	96	AI	u	Skittles	0
513	97	AI	u	Skittles	0
514	98	AI	e	Skittles	0
515	99	AI	u	Skittles	1
516	100	AI	u	Skittles	0
517	101	AI	e	Skittles	0
518	102	AI	u	Skittles	0
519	103	AI	e	Skittles	0
520	104	AI	e	Skittles	0
521	1	DI	u	Skittles	0
522	2	DI	u	Skittles	0
523	3	DI	u	Skittles	0
524	4	DI	e	Skittles	0
525	5	AI	u	Skittles	0
526	6	AI	u	Skittles	1
527	7	AI	u	Skittles	0
528	8	AI	e	Skittles	0
529	9	DI	u	Tokens	0
530	10	DI	e	Tokens	1
531	11	DI	e	Tokens	0
532	12	DI	u	Tokens	0
533	13	DI	u	Tokens	0
534	14	AI	u	Tokens	0
535	15	AI	u	Tokens	1
536	16	DI	e	Skittles	1
537	17	DI	u	Skittles	0
538	18	DI	u	Skittles	0
539	19	DI	u	Skittles	1
540	20	DI	u	Skittles	0
541	21	AI	e	Skittles	0
542	22	AI	u	Skittles	1
543	23	AI	u	Skittles	1
544	24	AI	u	Skittles	0
545	25	AI	u	Skittles	0
546	26	DI	e	Tokens	0
547	27	DI	e	Tokens	0
548	28	DI	e	Tokens	0
549	29	DI	u	Tokens	1
550	30	DI	e	Tokens	0
551	31	AI	u	Tokens	1
552	32	AI	e	Tokens	0
553	33	AI	e	Tokens	0
554	34	AI	u	Tokens	0
555	35	AI	u	Tokens	0
556	36	AI	u	Tokens	0
557	37	AI	u	Tokens	0
558	38	AI	e	Tokens	0
559	39	DI	e	Skittles	0
560	40	DI	e	Skittles	0
561	41	DI	u	Skittles	0
562	42	DI	u	Skittles	1
563	43	DI	e	Skittles	0
564	44	DI	e	Skittles	0
565	45	AI	e	Skittles	0
566	46	AI	u	Skittles	0
567	47	AI	u	Skittles	1
568	48	AI	e	Skittles	0
569	49	DI	e	Tokens	0
570	50	DI	e	Tokens	0
571	51	DI	u	Tokens	0
572	52	DI	e	Tokens	0
573	53	DI	u	Tokens	0
574	54	AI	e	Tokens	0
575	55	AI	u	Tokens	0
576	56	AI	u	Tokens	0
577	57	AI	e	Tokens	0
578	58	AI	e	Tokens	0
579	59	AI	e	Tokens	0
580	60	DI	e	Skittles	0
581	61	DI	e	Skittles	0
582	62	DI	u	Skittles	0
583	63	DI	u	Tokens	1
584	64	DI	e	Skittles	0
585	65	DI	u	Skittles	0
586	66	DI	u	Tokens	0
587	67	AI	e	Skittles	0
588	68	DI	u	Tokens	0
589	69	AI	u	Skittles	1
590	70	AI	e	Skittles	0
591	71	DI	u	Tokens	0
592	72	AI	u	Skittles	0
593	73	DI	e	Tokens	0
594	74	AI	u	Tokens	0
595	75	AI	e	Tokens	0
596	76	AI	u	Tokens	0
597	77	AI	u	Tokens	0
598	78	DI	e	Tokens	0
599	79	DI	u	Tokens	0
600	80	DI	u	Skittles	0
601	81	DI	u	Skittles	1
602	82	DI	u	Skittles	0
603	83	DI	u	Skittles	1
604	84	DI	e	Skittles	0
605	85	DI	e	Skittles	0
606	86	DI	u	Skittles	1
607	87	DI	u	Skittles	0
608	88	DI	u	Skittles	0
609	89	DI	u	Skittles	0
610	90	DI	e	Skittles	0
611	91	DI	e	Skittles	1
612	92	AI	u	Skittles	0
613	93	AI	u	Skittles	0
614	94	AI	u	Skittles	0
615	95	AI	u	Skittles	1
616	96	AI	e	Skittles	1
617	97	AI	e	Skittles	0
618	98	AI	u	Skittles	0
619	99	AI	u	Skittles	1
620	100	AI	u	Skittles	0
621	101	AI	u	Skittles	0
622	102	AI	e	Skittles	0
623	103	AI	e	Skittles	0
624	104	AI	u	Skittles	0
625	1	DI	e	Skittles	0
626	2	DI	u	Skittles	0
627	3	DI	e	Skittles	0
628	4	DI	e	Skittles	0
629	5	AI	e	Skittles	1
630	6	AI	u	Skittles	1
631	7	AI	e	Skittles	1
632	8	AI	e	Skittles	0
633	9	DI	e	Tokens	0
634	10	DI	e	Tokens	0
635	11	DI	e	Tokens	0
636	12	DI	e	Tokens	0
637	13	DI	e	Tokens	0
638	14	AI	e	Tokens	0
639	15	AI	e	Tokens	0
640	16	DI	e	Skittles	1
641	17	DI	e	Skittles	0
642	18	DI	e	Skittles	0
643	19	DI	e	Skittles	0
644	20	DI	e	Skittles	0
645	21	AI	e	Skittles	0
646	22	AI	e	Skittles	0
647	23	AI	e	Skittles	0
648	24	AI	e	Skittles	0
649	25	AI	e	Skittles	0
650	26	DI	u	Tokens	0
651	27	DI	u	Tokens	1
652	28	DI	u	Tokens	0
653	29	DI	u	Tokens	1
654	30	DI	u	Tokens	1
655	31	AI	e	Tokens	0
656	32	AI	e	Tokens	0
657	33	AI	e	Tokens	0
658	34	AI	e	Tokens	0
659	35	AI	e	Tokens	0
660	36	AI	e	Tokens	0
661	37	AI	e	Tokens	0
662	38	AI	u	Tokens	0
663	39	DI	u	Skittles	0
664	40	DI	u	Skittles	0
665	41	DI	u	Skittles	0
666	42	DI	u	Skittles	0
667	43	DI	u	Skittles	0
668	44	DI	u	Skittles	0
669	45	AI	u	Skittles	0
670	46	AI	u	Skittles	0
671	47	AI	u	Skittles	1
672	48	AI	u	Skittles	0
673	49	DI	u	Tokens	0
674	50	DI	e	Tokens	1
675	51	DI	u	Tokens	0
676	52	DI	u	Tokens	0
677	53	DI	e	Tokens	0
678	54	AI	u	Tokens	0
679	55	AI	u	Tokens	0
680	56	AI	u	Tokens	0
681	57	AI	u	Tokens	0
682	58	AI	u	Tokens	0
683	59	AI	e	Tokens	0
684	60	DI	u	Skittles	0
685	61	DI	e	Skittles	0
686	62	DI	u	Skittles	0
687	63	DI	e	Tokens	0
688	64	DI	u	Skittles	0
689	65	DI	e	Skittles	0
690	66	DI	e	Tokens	0
691	67	AI	e	Skittles	0
692	68	DI	u	Tokens	0
693	69	AI	u	Skittles	1
694	70	AI	u	Skittles	0
695	71	DI	e	Tokens	0
696	72	AI	e	Skittles	0
697	73	DI	e	Tokens	1
698	74	AI	u	Tokens	0
699	75	AI	u	Tokens	0
700	76	AI	e	Tokens	0
701	77	AI	e	Tokens	0
702	78	DI	e	Tokens	0
703	79	DI	e	Tokens	0
704	80	DI	e	Skittles	0
705	81	DI	e	Skittles	0
706	82	DI	u	Skittles	0
707	83	DI	e	Skittles	0
708	84	DI	e	Skittles	1
709	85	DI	e	Skittles	0
710	86	DI	e	Skittles	1
711	87	DI	e	Skittles	0
712	88	DI	e	Skittles	0
713	89	DI	e	Skittles	0
714	90	DI	u	Skittles	0
715	91	DI	u	Skittles	0
716	92	AI	e	Skittles	0
717	93	AI	e	Skittles	0
718	94	AI	u	Skittles	0
719	95	AI	e	Skittles	0
720	96	AI	e	Skittles	0
721	97	AI	e	Skittles	0
722	98	AI	e	Skittles	0
723	99	AI	e	Skittles	0
724	100	AI	e	Skittles	0
725	101	AI	e	Skittles	0
726	102	AI	u	Skittles	0
727	103	AI	u	Skittles	1
728	104	AI	u	Skittles	0
729	1	DI	e	Skittles	0
730	2	DI	u	Skittles	0
731	3	DI	e	Skittles	0
732	4	DI	u	Skittles	0
733	5	AI	e	Skittles	1
734	6	AI	u	Skittles	1
735	7	AI	e	Skittles	0
736	8	AI	u	Skittles	0
737	9	DI	e	Tokens	0
738	10	DI	u	Tokens	1
739	11	DI	e	Tokens	0
740	12	DI	u	Tokens	0
741	13	DI	u	Tokens	0
742	14	AI	e	Tokens	0
743	15	AI	u	Tokens	1
744	16	DI	e	Skittles	0
745	17	DI	u	Skittles	0
746	18	DI	u	Skittles	0
747	19	DI	u	Skittles	0
748	20	DI	u	Skittles	1
749	21	AI	e	Skittles	0
750	22	AI	u	Skittles	1
751	23	AI	u	Skittles	0
752	24	AI	u	Skittles	0
753	25	AI	u	Skittles	0
754	26	DI	u	Tokens	1
755	27	DI	u	Tokens	1
756	28	DI	e	Tokens	0
757	29	DI	e	Tokens	0
758	30	DI	u	Tokens	0
759	31	AI	e	Tokens	0
760	32	AI	u	Tokens	0
761	33	AI	e	Tokens	0
762	34	AI	u	Tokens	0
763	35	AI	u	Tokens	0
764	36	AI	u	Tokens	0
765	37	AI	u	Tokens	1
766	38	AI	u	Tokens	0
767	39	DI	u	Skittles	0
768	40	DI	u	Skittles	0
769	41	DI	e	Skittles	0
770	42	DI	e	Skittles	0
771	43	DI	u	Skittles	0
772	44	DI	u	Skittles	0
773	45	AI	u	Skittles	0
774	46	AI	e	Skittles	0
775	47	AI	e	Skittles	0
776	48	AI	u	Skittles	0
777	49	DI	e	Tokens	0
778	50	DI	u	Tokens	1
779	51	DI	u	Tokens	0
780	52	DI	e	Tokens	0
781	53	DI	u	Tokens	0
782	54	AI	u	Tokens	0
783	55	AI	e	Tokens	0
784	56	AI	e	Tokens	0
785	57	AI	u	Tokens	0
786	58	AI	e	Tokens	0
787	59	AI	u	Tokens	0
788	60	DI	e	Skittles	0
789	61	DI	u	Skittles	1
790	62	DI	u	Skittles	0
791	63	DI	e	Tokens	0
792	64	DI	e	Skittles	0
793	65	DI	u	Skittles	0
794	66	DI	e	Tokens	0
795	67	AI	u	Skittles	0
796	68	DI	u	Tokens	0
797	69	AI	u	Skittles	1
798	70	AI	e	Skittles	0
799	71	DI	e	Tokens	0
800	72	AI	u	Skittles	0
801	73	DI	u	Tokens	0
802	74	AI	u	Tokens	0
803	75	AI	e	Tokens	0
804	76	AI	e	Tokens	0
805	77	AI	e	Tokens	0
806	78	DI	e	Tokens	0
807	79	DI	u	Tokens	0
808	80	DI	e	Skittles	0
809	81	DI	e	Skittles	0
810	82	DI	u	Skittles	0
811	83	DI	e	Skittles	1
812	84	DI	u	Skittles	1
813	85	DI	e	Skittles	1
814	86	DI	u	Skittles	0
815	87	DI	u	Skittles	0
816	88	DI	u	Skittles	1
817	89	DI	u	Skittles	0
818	90	DI	u	Skittles	0
819	91	DI	u	Skittles	1
820	92	AI	e	Skittles	0
821	93	AI	e	Skittles	0
822	94	AI	u	Skittles	0
823	95	AI	e	Skittles	0
824	96	AI	u	Skittles	1
825	97	AI	e	Skittles	0
826	98	AI	u	Skittles	1
827	99	AI	u	Skittles	1
828	100	AI	u	Skittles	0
829	101	AI	u	Skittles	0
830	102	AI	u	Skittles	0
831	103	AI	u	Skittles	1
832	104	AI	e	Skittles	0
833	1	DI	u	Skittles	0
834	2	DI	e	Skittles	0
835	3	DI	e	Skittles	0
836	4	DI	u	Skittles	0
837	5	AI	u	Skittles	0
838	6	AI	e	Skittles	0
839	7	AI	e	Skittles	1
840	8	AI	u	Skittles	0
841	9	DI	e	Tokens	0
842	10	DI	u	Tokens	0
843	11	DI	e	Tokens	0
844	12	DI	e	Tokens	0
845	13	DI	e	Tokens	0
846	14	AI	u	Tokens	1
847	15	AI	u	Tokens	1
848	16	DI	e	Skittles	0
849	17	DI	e	Skittles	0
850	18	DI	e	Skittles	1
851	19	DI	e	Skittles	0
852	20	DI	e	Skittles	0
853	21	AI	e	Skittles	0
854	22	AI	e	Skittles	0
855	23	AI	e	Skittles	0
856	24	AI	e	Skittles	0
857	25	AI	e	Skittles	0
858	26	DI	u	Tokens	1
859	27	DI	u	Tokens	1
860	28	DI	u	Tokens	0
861	29	DI	u	Tokens	0
862	30	DI	u	Tokens	1
863	31	AI	e	Tokens	1
864	32	AI	u	Tokens	0
865	33	AI	e	Tokens	0
866	34	AI	e	Tokens	0
867	35	AI	e	Tokens	0
868	36	AI	e	Tokens	0
869	37	AI	e	Tokens	0
870	38	AI	u	Tokens	0
871	39	DI	u	Skittles	0
872	40	DI	u	Skittles	0
873	41	DI	u	Skittles	0
874	42	DI	u	Skittles	0
875	43	DI	u	Skittles	0
876	44	DI	u	Skittles	0
877	45	AI	u	Skittles	0
878	46	AI	u	Skittles	0
879	47	AI	u	Skittles	1
880	48	AI	u	Skittles	0
881	49	DI	e	Tokens	0
882	50	DI	e	Tokens	0
883	51	DI	u	Tokens	0
884	52	DI	u	Tokens	0
885	53	DI	e	Tokens	0
886	54	AI	u	Tokens	0
887	55	AI	u	Tokens	0
888	56	AI	u	Tokens	0
889	57	AI	u	Tokens	0
890	58	AI	e	Tokens	0
891	59	AI	e	Tokens	0
892	60	DI	e	Skittles	0
893	61	DI	e	Skittles	0
894	62	DI	u	Skittles	1
895	63	DI	u	Tokens	1
896	64	DI	u	Skittles	0
897	65	DI	e	Skittles	1
898	66	DI	u	Tokens	0
899	67	AI	e	Skittles	0
900	68	DI	e	Tokens	0
901	69	AI	u	Skittles	1
902	70	AI	u	Skittles	0
903	71	DI	e	Tokens	0
904	72	AI	e	Skittles	0
905	73	DI	u	Tokens	0
906	74	AI	u	Tokens	0
907	75	AI	u	Tokens	0
908	76	AI	u	Tokens	0
909	77	AI	u	Tokens	1
910	78	DI	e	Tokens	0
911	79	DI	e	Tokens	0
912	80	DI	u	Skittles	0
913	81	DI	u	Skittles	1
914	82	DI	e	Skittles	0
915	83	DI	e	Skittles	0
916	84	DI	u	Skittles	1
917	85	DI	e	Skittles	0
918	86	DI	e	Skittles	0
919	87	DI	e	Skittles	0
920	88	DI	e	Skittles	0
921	89	DI	e	Skittles	0
922	90	DI	u	Skittles	0
923	91	DI	u	Skittles	1
924	92	AI	u	Skittles	1
925	93	AI	u	Skittles	0
926	94	AI	e	Skittles	0
927	95	AI	e	Skittles	0
928	96	AI	u	Skittles	1
929	97	AI	e	Skittles	0
930	98	AI	e	Skittles	0
931	99	AI	e	Skittles	0
932	100	AI	e	Skittles	0
933	101	AI	e	Skittles	0
934	102	AI	u	Skittles	0
935	103	AI	u	Skittles	0
936	104	AI	u	Skittles	0
937	1	DI	u	Skittles	0
938	2	DI	e	Skittles	0
939	3	DI	u	Skittles	0
940	4	DI	u	Skittles	0
941	5	AI	u	Skittles	0
942	6	AI	e	Skittles	0
943	7	AI	u	Skittles	0
944	8	AI	e	Skittles	0
945	9	DI	u	Tokens	0
946	10	DI	u	Tokens	0
947	11	DI	u	Tokens	0
948	12	DI	u	Tokens	0
949	13	DI	u	Tokens	0
950	14	AI	u	Tokens	1
951	15	AI	e	Tokens	0
952	16	DI	u	Skittles	0
953	17	DI	u	Skittles	0
954	18	DI	u	Skittles	1
955	19	DI	u	Skittles	0
956	20	DI	e	Skittles	0
957	21	AI	u	Skittles	0
958	22	AI	u	Skittles	1
959	23	AI	u	Skittles	1
960	24	AI	u	Skittles	0
961	25	AI	e	Skittles	0
962	26	DI	e	Tokens	0
963	27	DI	e	Tokens	0
964	28	DI	e	Tokens	0
965	29	DI	e	Tokens	0
966	30	DI	u	Tokens	0
967	31	AI	u	Tokens	0
968	32	AI	u	Tokens	0
969	33	AI	u	Tokens	0
970	34	AI	u	Tokens	0
971	35	AI	u	Tokens	0
972	36	AI	u	Tokens	0
973	37	AI	e	Tokens	0
974	38	AI	e	Tokens	0
975	39	DI	e	Skittles	0
976	40	DI	e	Skittles	0
977	41	DI	e	Skittles	0
978	42	DI	e	Skittles	1
979	43	DI	u	Skittles	0
980	44	DI	e	Skittles	0
981	45	AI	e	Skittles	0
982	46	AI	e	Skittles	0
983	47	AI	e	Skittles	0
984	48	AI	u	Skittles	0
985	49	DI	u	Tokens	1
986	50	DI	u	Tokens	0
987	51	DI	u	Tokens	0
988	52	DI	e	Tokens	0
989	53	DI	u	Tokens	0
990	54	AI	e	Tokens	0
991	55	AI	e	Tokens	0
992	56	AI	e	Tokens	0
993	57	AI	u	Tokens	0
994	58	AI	u	Tokens	0
995	59	AI	u	Tokens	0
996	60	DI	u	Skittles	0
997	61	DI	u	Skittles	0
998	62	DI	u	Skittles	0
999	63	DI	u	Tokens	1
1000	64	DI	e	Skittles	0
1001	65	DI	u	Skittles	0
1002	66	DI	u	Tokens	0
1003	67	AI	u	Skittles	0
1004	68	DI	e	Tokens	0
1005	69	AI	u	Skittles	1
1006	70	AI	e	Skittles	0
1007	71	DI	u	Tokens	0
1008	72	AI	u	Skittles	0
1009	73	DI	u	Tokens	0
1010	74	AI	u	Tokens	0
1011	75	AI	e	Tokens	0
1012	76	AI	u	Tokens	0
1013	77	AI	u	Tokens	0
1014	78	DI	u	Tokens	0
1015	79	DI	u	Tokens	0
1016	80	DI	u	Skittles	0
1017	81	DI	u	Skittles	0
1018	82	DI	e	Skittles	0
1019	83	DI	u	Skittles	0
1020	84	DI	u	Skittles	0
1021	85	DI	u	Skittles	1
1022	86	DI	u	Skittles	0
1023	87	DI	u	Skittles	0
1024	88	DI	u	Skittles	0
1025	89	DI	e	Skittles	0
1026	90	DI	e	Skittles	0
1027	91	DI	e	Skittles	0
1028	92	AI	u	Skittles	1
1029	93	AI	u	Skittles	0
1030	94	AI	e	Skittles	0
1031	95	AI	u	Skittles	0
1032	96	AI	u	Skittles	0
1033	97	AI	u	Skittles	1
1034	98	AI	u	Skittles	0
1035	99	AI	u	Skittles	1
1036	100	AI	u	Skittles	0
1037	101	AI	e	Skittles	0
1038	102	AI	e	Skittles	0
1039	103	AI	e	Skittles	0
1040	104	AI	e	Skittles	0
1041	1	DI	u	Skittles	0
1042	2	DI	u	Skittles	0
1043	3	DI	u	Skittles	0
1044	4	DI	u	Skittles	0
1045	5	AI	u	Skittles	1
1046	6	AI	u	Skittles	1
1047	7	AI	u	Skittles	1
1048	8	AI	NA	Skittles	NA
1049	9	DI	u	Tokens	0
1050	10	DI	u	Tokens	1
1051	11	DI	u	Tokens	0
1052	12	DI	u	Tokens	0
1053	13	DI	u	Tokens	0
1054	14	AI	u	Tokens	0
1055	15	AI	u	Tokens	1
1056	16	DI	u	Skittles	0
1057	17	DI	u	Skittles	0
1058	18	DI	u	Skittles	0
1059	19	DI	u	Skittles	0
1060	20	DI	u	Skittles	0
1061	21	AI	u	Skittles	0
1062	22	AI	u	Skittles	1
1063	23	AI	u	Skittles	0
1064	24	AI	u	Skittles	0
1065	25	AI	u	Skittles	0
1066	26	DI	e	Tokens	0
1067	27	DI	u	Tokens	1
1068	28	DI	u	Tokens	0
1069	29	DI	e	Tokens	1
1070	30	DI	e	Tokens	0
1071	31	AI	u	Tokens	1
1072	32	AI	u	Tokens	0
1073	33	AI	u	Tokens	0
1074	34	AI	u	Tokens	0
1075	35	AI	u	Tokens	0
1076	36	AI	u	Tokens	0
1077	37	AI	u	Tokens	0
1078	38	AI	e	Tokens	0
1079	39	DI	e	Skittles	0
1080	40	DI	u	Skittles	0
1081	41	DI	u	Skittles	0
1082	42	DI	e	Skittles	0
1083	43	DI	e	Skittles	0
1084	44	DI	e	Skittles	0
1085	45	AI	u	Skittles	0
1086	46	AI	u	Skittles	0
1087	47	AI	e	Skittles	1
1088	48	AI	e	Skittles	0
1089	49	DI	e	Tokens	0
1090	50	DI	e	Tokens	1
1091	51	DI	u	Tokens	0
1092	52	DI	e	Tokens	0
1093	53	DI	e	Tokens	0
1094	54	AI	u	Tokens	1
1095	55	AI	u	Tokens	0
1096	56	AI	e	Tokens	0
1097	57	AI	e	Tokens	0
1098	58	AI	e	Tokens	0
1099	59	AI	e	Tokens	0
1100	60	DI	e	Skittles	0
1101	61	DI	e	Skittles	1
1102	62	DI	u	Skittles	0
1103	63	DI	u	Tokens	1
1104	64	DI	e	Skittles	1
1105	65	DI	e	Skittles	1
1106	66	DI	e	Tokens	0
1107	67	AI	e	Skittles	0
1108	68	DI	u	Tokens	0
1109	69	AI	u	Skittles	1
1110	70	AI	e	Skittles	0
1111	71	DI	u	Tokens	0
1112	72	AI	e	Skittles	0
1113	73	DI	u	Tokens	0
1114	74	AI	u	Tokens	0
1115	75	AI	e	Tokens	0
1116	76	AI	u	Tokens	0
1117	77	AI	e	Tokens	0
1118	78	DI	u	Tokens	0
1119	79	DI	u	Tokens	0
1120	80	DI	u	Skittles	1
1121	81	DI	e	Skittles	0
1122	82	DI	u	Skittles	0
1123	83	DI	u	Skittles	1
1124	84	DI	u	Skittles	1
1125	85	DI	u	Skittles	0
1126	86	DI	u	Skittles	0
1127	87	DI	u	Skittles	0
1128	88	DI	u	Skittles	1
1129	89	DI	u	Skittles	0
1130	90	DI	e	Skittles	0
1131	91	DI	u	Skittles	0
1132	92	AI	u	Skittles	0
1133	93	AI	e	Skittles	0
1134	94	AI	u	Skittles	0
1135	95	AI	u	Skittles	0
1136	96	AI	u	Skittles	1
1137	97	AI	u	Skittles	1
1138	98	AI	u	Skittles	0
1139	99	AI	u	Skittles	1
1140	100	AI	u	Skittles	0
1141	101	AI	u	Skittles	0
1142	102	AI	e	Skittles	0
1143	103	AI	u	Skittles	0
1144	104	AI	u	Skittles	0
1145	1	DI	u	Skittles	0
1146	2	DI	u	Skittles	0
1147	3	DI	u	Skittles	0
1148	4	DI	e	Skittles	0
1149	5	AI	u	Skittles	0
1150	6	AI	u	Skittles	1
1151	7	AI	u	Skittles	1
1152	8	AI	NA	Skittles	NA
1153	9	DI	u	Tokens	0
1154	10	DI	e	Tokens	0
1155	11	DI	u	Tokens	0
1156	12	DI	u	Tokens	0
1157	13	DI	e	Tokens	0
1158	14	AI	u	Tokens	0
1159	15	AI	u	Tokens	1
1160	16	DI	u	Skittles	1
1161	17	DI	u	Skittles	0
1162	18	DI	e	Skittles	1
1163	19	DI	u	Skittles	0
1164	20	DI	e	Skittles	0
1165	21	AI	u	Skittles	0
1166	22	AI	u	Skittles	1
1167	23	AI	e	Skittles	0
1168	24	AI	u	Skittles	0
1169	25	AI	e	Skittles	0
1170	26	DI	e	Tokens	0
1171	27	DI	e	Tokens	0
1172	28	DI	u	Tokens	0
1173	29	DI	u	Tokens	1
1174	30	DI	e	Tokens	0
1175	31	AI	u	Tokens	0
1176	32	AI	e	Tokens	1
1177	33	AI	u	Tokens	0
1178	34	AI	u	Tokens	0
1179	35	AI	e	Tokens	0
1180	36	AI	u	Tokens	0
1181	37	AI	e	Tokens	0
1182	38	AI	e	Tokens	0
1183	39	DI	e	Skittles	0
1184	40	DI	e	Skittles	0
1185	41	DI	u	Skittles	0
1186	42	DI	u	Skittles	0
1187	43	DI	e	Skittles	0
1188	44	DI	e	Skittles	0
1189	45	AI	e	Skittles	0
1190	46	AI	u	Skittles	0
1191	47	AI	u	Skittles	1
1192	48	AI	e	Skittles	0
1193	49	DI	u	Tokens	0
1194	50	DI	u	Tokens	1
1195	51	DI	e	Tokens	0
1196	52	DI	u	Tokens	0
1197	53	DI	e	Tokens	0
1198	54	AI	e	Tokens	0
1199	55	AI	u	Tokens	1
1200	56	AI	u	Tokens	0
1201	57	AI	e	Tokens	0
1202	58	AI	u	Tokens	0
1203	59	AI	u	Tokens	0
1204	60	DI	u	Skittles	0
1205	61	DI	u	Skittles	0
1206	62	DI	e	Skittles	1
1207	63	DI	u	Tokens	1
1208	64	DI	u	Skittles	0
1209	65	DI	e	Skittles	1
1210	66	DI	e	Tokens	0
1211	67	AI	u	Skittles	0
1212	68	DI	u	Tokens	0
1213	69	AI	e	Skittles	1
1214	70	AI	u	Skittles	0
1215	71	DI	u	Tokens	0
1216	72	AI	e	Skittles	0
1217	73	DI	e	Tokens	0
1218	74	AI	e	Tokens	0
1219	75	AI	u	Tokens	0
1220	76	AI	u	Tokens	0
1221	77	AI	e	Tokens	0
1222	78	DI	u	Tokens	0
1223	79	DI	u	Tokens	0
1224	80	DI	u	Skittles	1
1225	81	DI	e	Skittles	0
1226	82	DI	u	Skittles	0
1227	83	DI	u	Skittles	1
1228	84	DI	e	Skittles	1
1229	85	DI	u	Skittles	0
1230	86	DI	u	Skittles	0
1231	87	DI	e	Skittles	0
1232	88	DI	u	Skittles	0
1233	89	DI	e	Skittles	0
1234	90	DI	e	Skittles	0
1235	91	DI	e	Skittles	1
1236	92	AI	u	Skittles	0
1237	93	AI	e	Skittles	0
1238	94	AI	u	Skittles	0
1239	95	AI	u	Skittles	1
1240	96	AI	e	Skittles	0
1241	97	AI	u	Skittles	1
1242	98	AI	u	Skittles	1
1243	99	AI	e	Skittles	0
1244	100	AI	u	Skittles	0
1245	101	AI	e	Skittles	0
1246	102	AI	e	Skittles	0
1247	103	AI	e	Skittles	0
1248	104	AI	u	Skittles	0
